# Supplementary material for: Time trends and future prediction of coal worker’s pneumoconiosis in opencast coal mine in China based on the APC model
Source: BMC Public Health. 2018 Aug 14;18:1010. doi: 10.1186/s12889-018-5937-0 (PMC6092848; doi:10.1186/s12889-018-5937-0)
Supplement: Supplementary file 5 — The raw data related to our study. (XLSX 1154 kb) [file 12889_2018_5937_MOESM5_ESM.xlsx]

## Sheet: data
ID	Sex	Illness(1=patient with CWP, 0=coal miner without CWP)	Year of birth	Patient's diagnosed age	Occupational history 1 start time	Occupational history 1 end time	Occupational history 1 workplaces	Occupational history 1 craft	Occupational history 2 start time	Occupational history 2 end time	Occupational history 2 workplaces	Occupational history 2 craft	Occupational history 3 start time	Occupational history 3 end time	Occupational history 3 workplaces	Occupational history 3 craft	Occupational history 4 start time	Occupational history 4 end time	Occupational history 4 workplaces	Occupational history 4 craft	Occupational history 5 start time	Occupational history 5 end time	Occupational history 5 workplaces	Occupational history 5 craft	Occupational history 6 start time	Occupational history 6 end time	Occupational history 6 workplaces	Occupational history 6 craft	Occupational history 7 start time	Occupational history 7 end time	Occupational history 7 workplaces	Occupational history 7 craft	Occupational history 8 start time	Occupational history 8 end time	Occupational history 8 workplaces	Occupational history 8 craft
2118200020820934	1923 females, 6268 males	0	1921	age range 35-66, median 52	1951-12-30	1977-12-30	海州矿	辅助
2118200020823122		0	1922		1952-06-30	1992-04-30	海州矿	装卸
2118200020821207		0	1923		1952-12-30	1980-12-30	海州矿	辅助
2118200020821367		0	1923		1952-12-30	1981-12-30	海州矿	采煤
2118200020822023		0	1924		1951-07-30	1983-09-30	海州矿	辅助
2118200020822606		0	1924		1952-03-30	1985-06-30	海州矿	辅助
2118200020821732		0	1924		1951-10-30	1982-08-28	海州矿	辅助
2118200020822570		0	1924		1951-07-30	1984-11-30	海州矿	辅助
2118200020821072		0	1924		1952-12-30	1975-12-30	海州矿	辅助
2118200020821213		0	1924		1951-08-30	1983-09-30	海州矿	辅助
2118200020821318		0	1924		1952-12-30	1981-12-30	海州矿	采煤
2118200020821537		0	1924		1960-12-30	1981-12-30	海州矿	辅助
2118200020821323		0	1925		1959-12-30	1981-12-30	海州矿	采煤
2118200020822724		0	1925		1951-12-30	1985-12-30	海州矿	辅助
2118200020821502		0	1925		1959-12-30	1981-12-30	海州矿	采煤
2118200020821236		0	1925		1952-12-30	1980-12-30	海州矿	辅助
2118200020821287		0	1925		1952-12-30	1981-12-30	海州矿	采煤
2118200020822620		0	1925		1952-03-30	1985-06-30	海州矿	辅助
2118200020821381		0	1925		1951-12-30	1980-12-30	海州矿	辅助
2118200020821300		0	1926		1957-12-30	1981-12-30	海州矿	采煤
2118200020821806		0	1926		1955-06-30	1983-12-30	海州矿	辅助
2118200020821737		0	1926		1952-05-30	1982-08-30	海州矿	辅助
2118200020822556		0	1927		1960-04-30	1984-11-30	海州矿	辅助
2118200020822812		0	1927		1951-07-30	1986-06-30	海州矿	辅助
2118200020822717		0	1927		1951-12-30	1986-12-30	海州矿	辅助
2118200020821520		0	1927		1954-12-30	1981-12-30	海州矿	辅助
2118200020821533		0	1927		1952-12-30	1981-12-30	海州矿	辅助
2118200020821848		0	1927		1952-01-30	1982-10-30	海州矿	辅助
2118200020821952		0	1927		1952-12-30	1983-12-30	海州矿	辅助
2118200020821617		0	1927		1951-05-30	1981-12-30	海州矿	辅助
2118200020820666		0	1927		1952-12-30	1984-12-30	海州矿	辅助
2118200020820587		0	1927		1953-12-30	1986-12-30	海州矿	辅助
2118200020821305		0	1927		1951-12-30	1981-12-30	海州矿	采煤
2118200020822521		0	1927		1951-07-30	1985-06-30	海州矿	辅助
2118200020820867		0	1927		1952-12-30	1982-12-30	海州矿	辅助
2118200020822240		0	1927		1951-07-30	1988-07-30	海州矿	辅助
2118200020821297		0	1928		1952-12-30	1981-12-30	海州矿	采煤
2118200020820780		0	1928		1960-12-30	1983-12-30	海州矿	采煤
2118200020822671		0	1928		1952-05-30	1985-06-30	海州矿	辅助
2118200020822598		0	1928		1952-03-30	1984-11-30	海州矿	辅助
2118200020822603		0	1928		1959-02-28	1985-06-30	海州矿	辅助
2118200020821038		0	1928		1952-12-30	1983-12-30	海州矿	辅助
2118200020822397		0	1928		1957-07-30	1988-10-30	海州矿	油工
2118200020820636		0	1928		1951-12-30	1983-12-30	海州矿	辅助
2118200020821348		0	1928		1951-12-30	1981-12-30	海州矿	辅助
2118200020821939		0	1928		1952-12-30	1983-12-30	海州矿	辅助
2118200020822042		0	1928		1951-05-30	1986-09-30	海州矿	辅助
2118200020821646		0	1928		1955-03-30	1981-02-28	海州矿	辅助
2118200020821279		0	1928		1951-12-30	1983-12-30	海州矿	采煤
2118200020822690		0	1930		1958-04-30	1985-06-30	海州矿	辅助
2118200020821592		0	1929		1952-12-30	1981-12-30	海州矿	辅助
2118200020822811		0	1929		1955-05-30	1986-06-30	海州矿	辅助
2118200020822878		0	1929		1951-12-30	1986-09-30	海州矿	辅助
2118200020821228		0	1929		1953-12-30	1980-12-30	海州矿	辅助
2118200020821250		0	1929		1951-12-30	1980-12-30	海州矿	辅助
2118200020821832		0	1929		1951-02-28	1982-10-30	海州矿	辅助
2118200020822551		0	1929		1952-12-30	1984-12-30	海州矿	采煤
2118200020822586		0	1929		1955-02-28	1984-11-30	海州矿	辅助
2118200020821711		0	1929		1951-07-30	1982-10-30	海州矿	辅助
2118200020822171		0	1929		1951-07-30	1987-09-30	海州矿	辅助
2118200020822653		0	1929		1959-07-30	1985-06-30	海州矿	辅助
2118200020822844		0	1929		1952-09-30	1986-06-30	海州矿	辅助
2118200020820887		0	1929		1957-12-30	1986-12-30	海州矿	辅助
2118200020820958		0	1929		1962-12-30	1989-12-30	海州矿	辅助
2118200020821029		0	1929		1952-12-30	1986-12-30	海州矿	辅助
2118200020821685		0	1929		1958-01-30	1981-01-30	海州矿	辅助
2118200020821846		0	1929		1953-03-30	1982-10-30	海州矿	辅助
2118200020822769		0	1929		1955-07-30	1986-06-30	海州矿	辅助
2118200020822060		0	1929		1953-05-30	1987-06-30	海州矿	辅助
2118200020822560		0	1929		1956-08-30	1984-11-30	海州矿	辅助
2118200020820642		0	1929		1957-12-30	1983-12-30	海州矿	辅助
2118200020822034		0	1929		1951-07-30	1986-09-30	海州矿	辅助
2118200020822600		0	1929		1952-12-30	1984-11-30	海州矿	辅助
2118200020822555		0	1929		1953-12-30	1984-12-30	海州矿	辅助
2118200020821522		0	1930		1952-12-30	1981-12-30	海州矿	辅助
2118200020822829		0	1930		1952-03-30	1986-06-30	海州矿	辅助
2118200020822894		0	1930		1951-07-30	1986-09-30	海州矿	辅助
2118200020821590		0	1930		1951-12-30	1981-12-30	海州矿	辅助
2118200020822535		0	1930		1951-12-30	1983-12-30	海州矿	采煤
2118200020822640		0	1930		1956-11-30	1985-06-30	海州矿	辅助
2118200020823016		0	1930		1956-10-30	1990-06-30	海州矿	辅助
2118200020821439		0	1930		1953-12-30	1986-12-30	海州矿	辅助
2118200020822383		0	1930		1951-07-30	1988-10-30	海州矿	辅助
2118200020822621		0	1930		1952-02-29	1985-06-30	海州矿	辅助
2118200020822909		0	1930		1954-07-30	1986-09-30	海州矿	辅助
2118200020821261		0	1930		1951-12-30	1980-12-30	海州矿	辅助
2118200020822692		0	1930		1952-04-30	1985-06-30	海州矿	辅助
2118200020822805		0	1930		1954-10-30	1986-06-30	海州矿	辅助
2118200020821200		0	1930		1951-12-30	1980-12-30	海州矿	辅助
2118200020822691		0	1930		1952-03-30	1985-06-30	海州矿	辅助
2118200020820647		0	1930		1952-12-30	1986-12-30	海州矿	辅助
2118200020821126		0	1930		1954-12-30	1985-12-30	海州矿	辅助
2118200020822631		0	1930		1952-05-30	1985-06-30	海州矿	辅助
2118200020821315		0	1930		1951-12-30	1981-12-30	海州矿	采煤
2118200020822482		0	1930		1952-04-30	1988-07-30	海州矿	辅助
2118200020821341		0	1930		1952-12-30	1981-12-30	海州矿	辅助
2118200020821635		0	1930		1952-04-30	1981-12-30	海州矿	辅助
2118200020822046		0	1930		1956-05-30	1986-09-30	海州矿	辅助
2118200020822682		0	1930		1953-02-28	1985-06-30	海州矿	辅助
2118200020822788		0	1930		1951-06-30	1986-06-30	海州矿	辅助
2118200020820608		0	1930		1951-12-30	1983-12-30	海州矿	辅助
2118200020821011		0	1930		1953-12-30	1983-12-30	海州矿	辅助
2118200020821355		0	1930		1952-12-30	1981-12-30	海州矿	辅助
2118200020821366		0	1930		1952-12-30	1981-12-30	海州矿	采煤
2118200020821961		0	1930		1953-10-30	1983-09-30	海州矿	辅助
2118200020822636		0	1930		1953-04-30	1985-06-30	海州矿	辅助
2118200020822732		0	1930		1954-12-30	1992-12-30	海州矿	辅助
2118200020821351		0	1930		1951-12-30	1981-12-30	海州矿	辅助
2118200020822623		0	1930		1952-05-30	1985-06-30	海州矿	辅助
2118200020822776		0	1930		1951-08-30	1986-06-30	海州矿	辅助
2118200020822884		0	1930		1951-12-30	1986-09-30	海州矿	辅助
2118200020821347		0	1930		1952-12-30	1981-12-30	海州矿	辅助
2118200020821540		0	1930		1958-12-30	1981-12-30	海州矿	辅助
2118200020822616		0	1930		1954-05-30	1985-06-30	海州矿	辅助
2118200020822617		0	1930		1951-08-30	1985-06-30	海州矿	辅助
2118200020822627		0	1930		1960-12-30	1985-06-28	海州矿	辅助
2118200020821165		0	1931		1951-07-30	1983-09-30	海州矿	辅助
2118200020822784		0	1931		1952-05-30	1986-06-30	海州矿	辅助
2118200020822859		0	1931		1954-05-30	1986-06-30	海州矿	辅助
2118200020822887		0	1931		1956-09-30	1986-09-30	海州矿	辅助
2118200020821622		0	1931		1951-07-30	1981-12-30	海州矿	辅助
2118200020822487		0	1931		1952-03-30	1983-09-30	海州矿	辅助
2118200020822741		0	1931		1952-12-30	1986-12-30	海州矿	辅助
2118200020821981		0	1931		1952-12-30	1983-09-30	海州矿	辅助
2118200020822099		0	1931		1952-04-30	1987-06-30	海州矿	辅助
2118200020822793		0	1931		1954-07-30	1986-06-30	海州矿	辅助
2118200020822816		0	1931		1952-10-30	1986-06-30	海州矿	辅助
2118200020821343		0	1931		1951-12-30	1981-12-30	海州矿	辅助
2118200020821742		0	1931		1951-10-30	1991-07-30	海州矿	辅助
2118200020822486		0	1931		1953-05-30	1983-09-30	海州矿	辅助
2118200020821726		0	1931		1951-04-30	1986-06-30	海州矿	辅助
2118200020820994		0	1931		1951-12-30	1991-12-30	海州矿	辅助
2118200020821039		0	1931		1951-12-30	1991-12-30	海州矿	辅助
2118200020821683		0	1931		1958-04-30	1981-12-30	海州矿	辅助
2118200020821268		0	1931		1952-12-30	1980-12-30	海州矿	辅助
2118200020821841		0	1931		1951-05-30	1982-12-30	海州矿	辅助
2118200020822255		0	1931		1955-12-30	1988-07-30	海州矿	辅助
2118200020822820		0	1931		1951-04-30	1986-06-30	海州矿	辅助
2118200020822874		0	1931		1953-06-30	1986-06-30	海州矿	辅助
2118200020821478		0	1931		1953-12-30	1986-12-30	海州矿	采煤
2118200020822868		0	1931		1952-04-30	1986-06-30	海州矿	辅助
2118200020821380		0	1931		1951-12-30	1988-12-30	海州矿	辅助
2118200020822360		0	1931		1953-01-30	1988-10-30	海州矿	辅助
2118200020822746		0	1931		1959-12-30	1986-12-30	海州矿	辅助
2118200020822754		0	1931		1959-03-30	1986-06-30	海州矿	辅助
2118200020824623		0	1936		1952-03-30	1996-04-30	海州矿	辅助
2118200020820574		0	1931		1959-12-30	1983-12-30	海州矿	辅助
2118200020820899		0	1931		1951-12-30	1983-12-30	海州矿	辅助
2118200020822773		0	1931		1952-05-30	1986-06-30	海州矿	辅助
2118200020820984		0	1931		1960-12-30	1986-12-30	海州矿	辅助
2118200020822074		0	1931		1951-09-30	1987-06-30	海州矿	辅助
2118200020822729		0	1931		1960-12-30	1992-12-30	海州矿	采煤
2118200020822753		0	1931		1952-12-30	1986-12-30	海州矿	辅助
2118200020821073		0	1932		1954-12-30	1992-05-30	海州矿	采煤
2118200020822346		0	1932		1951-07-30	1988-03-30	海州矿	辅助
2118200020822388		0	1932		1951-07-30	1988-10-30	海州矿	辅助
2118200020865723		0	1952		1971-12-30	2005-05-30	海州矿	火车
2118200020822015		0	1932		1954-12-30	1995-07-30	海州矿	辅助
2118200020822061		0	1932		1952-11-30	1987-06-30	海州矿	辅助
2118200020823063		0	1932		1956-10-30	1990-10-30	海州矿	信号
2118200020821411		0	1932		1952-12-30	1983-12-30	海州矿	辅助
2118200020822057		0	1932		1958-07-30	1987-06-30	海州矿	辅助
2118200020822643		0	1932		1951-04-30	1985-06-30	海州矿	辅助
2118200020823424		0	1932		1952-03-30	1993-05-30	海州矿	焊工
2118200020822081		0	1932		1953-03-30	1987-06-30	海州矿	辅助
2118200020822130		0	1932		1952-12-30	1987-12-30	海州矿	辅助
2118200020822139		0	1932		1951-12-30	1987-12-30	海州矿	辅助
2118200020822261		0	1932		1951-07-30	1988-07-30	海州矿	辅助
2118200020823192		0	1932		1958-04-30	1992-12-30	海州矿	调度
2118200020821778		0	1932		1961-07-30	1982-10-30	海州矿	辅助
2118200020823105		0	1932		1953-03-30	1992-06-30	海州矿	辅助
2118200020822072		0	1932		1953-09-30	1987-06-30	海州矿	辅助
2118200020822158		0	1932		1951-01-30	1987-09-30	海州矿	辅助
2118200020822093		0	1932		1951-09-30	1987-06-30	海州矿	辅助
2118200020822100		0	1932		1960-03-30	1987-06-30	海州矿	辅助
2118200020822211		0	1932		1952-05-30	1988-07-30	海州矿	辅助
2118200020820778		0	1932		1952-05-30	1983-07-30	海州矿	采煤
2118200020822127		0	1932		1952-12-30	1987-12-30	海州矿	辅助
2118200020822132		0	1932		1952-12-30	1987-12-30	海州矿	辅助
2118200020822258		0	1932		1951-07-30	1988-07-30	海州矿	辅助
2118200020820654		0	1932		1960-12-30	1989-12-30	海州矿	辅助
2118200020822164		0	1932		1951-06-30	1987-09-30	海州矿	辅助
2118200020822209		0	1932		1951-06-30	1988-07-30	海州矿	辅助
2118200020823196		0	1933		1952-05-30	1992-12-30	海州矿	辅助
2118200020820641		0	1933		1951-12-30	1988-12-30	海州矿	辅助
2118200020822283		0	1933		1960-05-30	1988-07-30	海州矿	辅助
2118200020820191		0	1933		1951-01-01	1994-02-01	海州二站	辅助
2118200020820868		0	1933		1952-12-30	1992-12-30	海州矿	辅助
2118200020821342		0	1933		1951-12-30	1987-12-30	海州矿	辅助
2118200020821867		0	1933		1951-07-30	1995-07-30	海州矿	辅助
2118200020822333		0	1933		1957-07-30	1988-10-30	海州矿	辅助
2118200020822336		0	1933		1952-12-30	1988-10-30	海州矿	辅助
2118200020822340		0	1933		1959-07-30	1988-10-30	海州矿	辅助
2118200020822361		0	1933		1954-10-30	1988-10-30	海州矿	辅助
2118200020822382		0	1933		1953-04-30	1988-10-30	海州矿	辅助
2118200020822744		0	1933		1956-12-30	1989-12-30	海州矿	采煤
2118200020821071		0	1933		1955-12-30	1988-12-30	海州矿	辅助
2118200020821669		0	1933		1952-04-30	1981-12-30	海州矿	辅助
2118200020823145		0	1933		1956-07-30	1992-12-30	海州矿	辅助
2118200020822274		0	1933		1954-04-30	1988-07-30	海州矿	辅助
2118200020822447		0	1933		1952-12-30	1983-09-30	海州矿	辅助
2118200020822021		0	1933		1951-02-28	1983-09-30	海州矿	辅助
2118200020822208		0	1933		1952-09-30	1988-07-30	海州矿	辅助
2118200020823431		0	1933		1952-03-30	1993-05-30	海州矿	电工
2118200020822411		0	1933		1952-12-30	1989-06-30	海州矿	电车
2118200020822217		0	1933		1959-06-30	1988-07-30	海州矿	辅助
2118200020822262		0	1933		1955-04-30	1988-07-30	海州矿	辅助
2118200020822723		0	1933		1952-12-30	1985-12-30	海州矿	辅助
2118200020823288		0	1933		1952-06-30	1992-12-30	海州矿	修理
2118200020821117		0	1933		1952-11-30	1988-07-30	海州矿	辅助
2118200020821738		0	1933		1951-12-30	1992-06-30	海州矿	辅助
2118200020822014		0	1933		1952-12-30	1983-09-30	海州矿	辅助
2118200020822195		0	1933		1960-05-30	1988-07-30	海州矿	辅助
2118200020822199		0	1933		1960-04-30	1988-07-30	海州矿	辅助
2118200020822207		0	1933		1954-11-30	1988-07-30	海州矿	辅助
2118200020822260		0	1933		1951-07-30	1988-07-30	海州矿	辅助
2118200020822343		0	1933		1954-12-30	1988-10-30	海州矿	辅助
2118200020822510		0	1933		1956-11-30	1992-06-30	海州矿	辅助
2118200020823514		0	1933		1952-12-30	1993-06-30	海州矿	辅助
2118200020822287		0	1933		1952-11-30	1988-07-30	海州矿	辅助
2118200020820946		0	1933		1951-12-30	1989-12-30	海州矿	辅助
2118200020821258		0	1933		1954-12-30	1994-12-30	海州矿	辅助
2118200020821855		0	1933		1956-11-30	1991-09-30	海州矿	辅助
2118200020822000		0	1933		1951-11-30	1983-07-30	海州矿	辅助
2118200020822016		0	1933		1951-09-30	1983-09-30	海州矿	辅助
2118200020822213		0	1933		1951-07-30	1988-07-30	海州矿	辅助
2118200020822225		0	1933		1959-07-30	1988-07-30	海州矿	辅助
2118200020822263		0	1933		1951-09-30	1988-07-30	海州矿	辅助
2118200020822279		0	1933		1951-09-30	1988-07-30	海州矿	辅助
2118200020822302		0	1933		1956-09-30	1988-07-30	海州矿	辅助
2118200020822338		0	1933		1953-04-30	1988-10-30	海州矿	辅助
2118200020822271		0	1933		1952-10-30	1988-07-30	海州矿	辅助
2118200020822331		0	1933		1954-09-30	1988-10-30	海州矿	辅助
2118200020821079		0	1933		1956-12-30	1977-12-30	海州矿	辅助
2118200020822298		0	1933		1956-11-30	1988-07-30	海州矿	辅助
2118200020822341		0	1933		1954-04-30	1988-10-30	海州矿	辅助
2118200020821142		0	1933		1955-05-30	1990-06-30	海州矿	辅助
2118200020822291		0	1933		1960-12-30	1988-07-30	海州矿	辅助
2118200020822347		0	1933		1951-07-30	1988-03-30	海州矿	辅助
2118200020822937		0	1933		1951-07-30	1989-09-30	海州矿	辅助
2118200020823224		0	1933		1958-07-30	1992-12-30	海州矿	辅助
2118200020823289		0	1933		1955-03-30	1992-12-30	海州矿	辅助
2118200020822186		0	1933		1951-02-28	1988-07-30	海州矿	辅助
2118200020822205		0	1933		1959-06-30	1988-07-30	海州矿	辅助
2118200020822342		0	1933		1953-11-30	1988-10-30	海州矿	辅助
2118200020822344		0	1933		1953-01-30	1988-10-30	海州矿	辅助
2118200020822945		0	1934		1951-03-30	1989-09-30	海州矿	辅助
2118200020821631		0	1934		1958-11-30	1994-12-30	海州矿	辅助
2118200020821707		0	1934		1954-06-30	1990-06-30	海州矿	辅助
2118200020822379		0	1934		1954-10-30	1988-10-30	海州矿	辅助
2118200020822629		0	1934		1960-07-30	1988-07-30	海州矿	辅助
2118200020823547		0	1934		1951-12-30	1993-07-30	海州矿	辅助
2118200020822420		0	1934		1956-09-30	1989-07-30	海州矿	辅助
2118200020820606		0	1934		1951-12-30	1989-12-30	海州矿	辅助
2118200020820616		0	1934		1952-12-30	1988-12-30	海州矿	辅助
2118200020821628		0	1934		1957-07-30	1994-12-30	海州矿	辅助
2118200020821815		0	1934		1952-11-30	1995-01-30	海州矿	辅助
2118200020822156		0	1934		1960-12-30	1987-12-30	海州矿	辅助
2118200020822927		0	1934		1954-02-28	1989-09-30	海州矿	焊工
2118200020823202		0	1934		1952-11-30	1992-12-30	海州矿	辅助
2118200020823024		0	1934		1954-04-30	1992-06-30	海州矿	辅助
2118200020822947		0	1934		1953-06-30	1989-09-30	海州矿	辅助
2118200020821159		0	1934		1951-01-30	1984-11-30	海州矿	辅助
2118200020821573		0	1934		1952-12-30	1994-12-30	海州矿	辅助
2118200020821671		0	1934		1960-05-30	1989-09-30	海州矿	辅助
2118200020821759		0	1934		1956-12-30	1989-07-30	海州矿	辅助
2118200020822370		0	1934		1960-12-30	1988-12-30	海州矿	辅助
2118200020822821		0	1934		1952-04-30	1986-06-30	海州矿	辅助
2118200020822981		0	1934		1951-08-30	1990-06-30	海州矿	辅助
2118200020865562		0	1954		1969-07-30	2005-05-30	海州矿	辅助
2118200020822432		0	1934		1953-06-30	1989-07-30	海州矿	辅助
2118200020820861		0	1934		1953-12-30	1994-12-30	海州矿	辅助
2118200020820870		0	1934		1953-12-30	1994-12-30	海州矿	辅助
2118200020822075		0	1934		1952-12-30	1988-07-30	海州矿	辅助
2118200020822985		0	1934		1952-03-30	1990-06-30	海州矿	吊车
2118200020821688		0	1934		1953-10-30	1988-07-30	海州矿	辅助
2118200020821741		0	1934		1958-08-30	1991-09-30	海州矿	辅助
2118200020821904		0	1934		1951-07-30	1992-06-30	海州矿	辅助
2118200020822563		0	1934		1952-04-30	1985-06-30	海州矿	辅助
2118200020822434		0	1934		1951-09-30	1989-07-30	海州矿	辅助
2118200020823103		0	1934		1957-07-30	1992-06-30	海州矿	装卸
2118200020822988		0	1934		1952-10-30	1990-06-30	海州矿	辅助
2118200020821558		0	1934		1951-12-30	1994-12-30	海州矿	辅助
2118200020822436		0	1934		1952-12-30	1989-07-30	海州矿	辅助
2118200020822435		0	1934		1952-05-30	1989-07-30	海州矿	辅助
2118200020820632		0	1934		1952-12-30	1994-12-30	海州矿	辅助
2118200020821334		0	1934		1952-12-30	1994-12-30	海州矿	修理
2118200020822105		0	1934		1956-09-30	1987-06-30	海州矿	辅助
2118200020822166		0	1934		1952-04-30	1987-09-30	海州矿	辅助
2118200020823303		0	1934		1960-08-30	1992-12-30	海州矿	辅助
2118200020822408		0	1934		1954-04-30	1989-06-30	海州矿	辅助
2118200020820960		0	1934		1952-12-30	1991-12-30	海州矿	辅助
2118200020821313		0	1934		1953-12-30	1994-12-30	海州矿	采煤
2118200020821919		0	1934		1952-12-30	1991-12-30	海州矿	辅助
2118200020822584		0	1934		1954-04-30	1986-09-30	海州矿	辅助
2118200020820985		0	1934		1951-12-30	1989-12-30	海州矿	辅助
2118200020821141		0	1934		1960-06-30	1989-07-30	海州矿	掘进
2118200020822277		0	1934		1954-02-28	1988-07-30	海州矿	辅助
2118200020822944		0	1934		1951-09-30	1989-09-30	海州矿	辅助
2118200020820822		0	1934		1952-12-30	1991-12-30	海州矿	辅助
2118200020821995		0	1934		1953-03-30	1992-06-30	海州矿	辅助
2118200020823175		0	1934		1953-03-30	1992-12-30	海州矿	辅助
2118200020821907		0	1934		1952-09-30	1984-01-30	海州矿	辅助
2118200020822190		0	1934		1955-03-30	1988-07-30	海州矿	辅助
2118200020822332		0	1934		1956-01-30	1988-10-30	海州矿	辅助
2118200020822950		0	1934		1951-06-30	1989-09-30	海州矿	辅助
2118200020822415		0	1935		1952-10-30	1989-06-30	海州矿	电车
2118200020820905		0	1935		1954-12-30	1987-12-30	海州矿	辅助
2118200020821158		0	1935		1957-08-30	1988-07-30	海州矿	辅助
2118200020822153		0	1935		1952-12-30	1987-12-30	海州矿	辅助
2118200020822170		0	1935		1956-12-30	1987-09-30	海州矿	辅助
2118200020822527		0	1935		1958-05-30	1992-06-29	海州矿	辅助
2118200020822664		0	1935		1954-04-30	1995-11-30	海州矿	辅助
2118200020822701		0	1935		1954-04-30	1995-11-30	海州矿	辅助
2118200020822705		0	1935		1954-08-30	1995-11-30	海州矿	辅助
2118200020822733		0	1935		1953-12-30	1990-12-30	海州矿	辅助
2118200020823361		0	1935		1954-08-30	1993-05-30	海州矿	辅助
2118200020822955		0	1935		1952-12-30	1992-06-30	海州矿	辅助
2118200020822987		0	1935		1954-11-30	1990-06-30	海州矿	变电
2118200020821506		0	1935		1952-12-30	1991-12-30	海州矿	采煤
2118200020822142		0	1935		1952-12-30	1987-12-30	海州矿	辅助
2118200020822760		0	1935		1954-10-30	1995-12-30	海州矿	辅助
2118200020822836		0	1935		1959-07-30	1995-12-30	海州矿	辅助
2118200020822848		0	1935		1958-06-30	1995-12-30	海州矿	辅助
2118200020822970		0	1935		1952-12-30	1990-06-30	海州矿	司机
2118200020823031		0	1935		1958-01-30	1990-10-30	海州矿	辅助
2118200020823075		0	1935		1959-08-30	1990-10-30	海州矿	辅助
2118200020823040		0	1935		1954-01-30	1990-10-30	海州矿	辅助
2118200020821175		0	1935		1952-12-30	1987-12-30	海州矿	辅助
2118200020822840		0	1935		1959-06-30	1992-06-30	海州矿	辅助
2118200020824607		0	1935		1956-01-30	1996-11-30	海州矿	辅助
2118200020823043		0	1935		1953-12-30	1990-10-30	海州矿	司机
2118200020821172		0	1935		1953-12-30	1988-12-30	海州矿	辅助
2118200020821884		0	1935		1955-05-30	1995-02-28	海州矿	辅助
2118200020821897		0	1935		1956-10-30	1991-09-30	海州矿	辅助
2118200020821940		0	1935		1956-12-30	1992-12-30	海州矿	辅助
2118200020822126		0	1935		1954-12-30	1987-12-30	海州矿	辅助
2118200020822178		0	1935		1955-03-30	1987-09-30	海州矿	辅助
2118200020822221		0	1935		1951-07-30	1988-07-30	海州矿	辅助
2118200020822963		0	1935		1955-02-28	1990-06-30	海州矿	辅助
2118200020821801		0	1935		1957-03-30	1995-01-30	海州矿	辅助
2118200020823243		0	1935		1956-01-30	1992-12-30	海州矿	辅助
2118200020822982		0	1935		1954-04-30	1990-06-30	海州矿	辅助
2118200020822979		0	1935		1954-04-30	1990-06-30	海州矿	辅助
2118200020822978		0	1935		1952-12-30	1990-06-30	海州矿	司机
2118200020823386		0	1935		1952-05-30	1993-05-30	海州矿	辅助
2118200020822400		0	1935		1951-07-30	1992-06-30	海州矿	辅助
2118200020821382		0	1935		1953-12-30	1994-12-30	海州矿	辅助
2118200020821471		0	1935		1953-03-30	1987-06-30	海州矿	辅助
2118200020821987		0	1935		1957-07-30	1995-06-30	海州矿	辅助
2118200020822389		0	1935		1954-08-30	1988-10-30	海州矿	辅助
2118200020823025		0	1935		1953-03-30	1990-06-30	海州矿	辅助
2118200020823072		0	1935		1953-01-30	1990-10-30	海州矿	掘进
2118200020820777		0	1935		1952-10-30	1992-05-30	海州矿	辅助
2118200020821349		0	1935		1954-12-30	1991-12-30	海州矿	辅助
2118200020821569		0	1935		1956-12-30	1988-12-30	海州矿	辅助
2118200020821938		0	1935		1959-12-30	1995-12-30	海州矿	辅助
2118200020822228		0	1935		1959-11-30	1988-07-30	海州矿	辅助
2118200020822300		0	1935		1956-12-30	1988-07-30	海州矿	辅助
2118200020822588		0	1935		1956-12-30	1984-11-30	海州矿	辅助
2118200020822996		0	1934		1952-04-30	1990-06-30	海州矿	辅助
2118200020822976		0	1935		1956-10-30	1990-06-30	海州矿	司机
2118200020821375		0	1935		1952-12-30	1994-12-30	海州矿	辅助
2118200020821414		0	1935		1956-12-30	1991-12-30	海州矿	采煤
2118200020821960		0	1935		1952-05-30	1992-06-30	海州矿	辅助
2118200020822314		0	1935		1959-08-30	1992-06-30	海州矿	辅助
2118200020823058		0	1935		1952-03-30	1990-10-30	海州矿	起重
2118200020821917		0	1935		1952-10-30	1992-06-30	海州矿	辅助
2118200020821865		0	1935		1954-06-30	1991-09-30	海州矿	辅助
2118200020822019		0	1935		1953-03-30	1995-07-30	海州矿	辅助
2118200020822292		0	1935		1956-12-30	1988-07-30	海州矿	辅助
2118200020823074		0	1935		1956-12-30	1990-10-30	海州矿	司机
2118200020821262		0	1935		1960-12-30	1991-12-30	海州矿	辅助
2118200020821364		0	1935		1954-12-30	1994-12-30	海州矿	采煤
2118200020822445		0	1935		1956-09-30	1995-08-30	海州矿	辅助
2118200020823566		0	1935		1958-05-30	1993-07-30	海州矿	辅助
2118200020823077		0	1935		1958-08-30	1992-06-30	海州矿	钳工
2118200020820781		0	1935		1955-12-30	1991-06-30	海州矿	采煤
2118200020821642		0	1935		1952-01-30	1991-09-30	海州矿	辅助
2118200020822526		0	1935		1956-11-30	1995-09-30	海州矿	辅助
2118200020823036		0	1935		1952-11-30	1990-10-30	海州矿	司机
2118200020823028		0	1935		1954-11-30	1990-10-30	海州矿	辅助
2118200020823277		0	1935		1952-11-30	1992-12-30	海州矿	修理
2118200020823042		0	1935		1952-04-30	1990-10-30	海州矿	司机
2118200020821627		0	1935		1955-01-30	1988-12-30	海州矿	辅助
2118200020823295		0	1936		1955-01-30	1990-12-30	海州矿	辅助
2118200020823345		0	1936		1956-05-30	1993-05-30	海州矿	辅助
2118200020823400		0	1936		1952-12-30	1993-05-30	海州矿	辅助
2118200020820990		0	1936		1955-05-30	1988-10-30	海州矿	辅助
2118200020821164		0	1936		1955-12-30	1994-12-30	海州矿	辅助
2118200020821449		0	1936		1959-12-30	1991-12-30	海州矿	辅助
2118200020822155		0	1936		1956-12-30	1987-12-30	海州矿	辅助
2118200020823358		0	1935		1954-01-30	1993-05-30	海州矿	辅助
2118200020824382		0	1936		1954-12-30	1996-12-30	海州矿	辅助
2118200020824610		0	1936		1958-08-30	1996-11-30	海州矿	辅助
2118200020823008		0	1936		1958-08-30	1990-06-30	海州矿	辅助
2118200020821210		0	1936		1954-12-30	1994-12-30	海州矿	辅助
2118200020821459		0	1936		1952-12-30	1991-12-30	海州矿	辅助
2118200020821858		0	1937		1956-04-30	1991-09-30	海州矿	辅助
2118200020823209		0	1936		1961-09-30	1992-12-30	海州矿	电车
2118200020823297		0	1936		1953-02-28	1992-12-30	海州矿	辅助
2118200020823177		0	1936		1955-09-30	1992-12-30	海州矿	辅助
2118200020821167		0	1936		1956-12-30	1994-12-30	海州矿	辅助
2118200020821241		0	1936		1954-12-30	1994-08-30	海州矿	修理
2118200020821277		0	1936		1960-12-30	1991-12-30	海州矿	采煤
2118200020821460		0	1936		1956-12-30	1991-12-30	海州矿	辅助
2118200020822307		0	1936		1954-10-30	1992-06-30	海州矿	辅助
2118200020822315		0	1937		1954-04-30	1992-06-30	海州矿	辅助
2118200020824401		0	1936		1960-12-30	1996-12-30	海州矿	辅助
2118200020821913		0	1936		1956-02-29	1992-06-29	海州矿	辅助
2118200020822286		0	1936		1954-03-30	1988-07-30	海州矿	辅助
2118200020822437		0	1933		1953-03-30	1992-06-30	海州矿	辅助
2118200020823342		0	1936		1958-12-30	1993-05-30	海州矿	辅助
2118200020824634		0	1936		1954-04-30	1996-04-30	海州矿	辅助
2118200020824643		0	1936		1956-03-30	1996-04-30	海州矿	辅助
2118200020823554		0	1936		1953-01-30	1993-07-30	海州矿	辅助
2118200020823150		0	1936		1954-01-30	1992-12-30	海州矿	辅助
2118200020821580		0	1936		1958-12-30	1986-12-30	海州矿	辅助
2118200020821869		0	1936		1952-06-30	1991-09-30	海州矿	辅助
2118200020824342		0	1936		1954-12-30	1996-12-30	海州矿	辅助
2118200020823405		0	1936		1954-04-30	1993-05-30	海州矿	电车
2118200020823261		0	1936		1956-09-30	1992-12-30	海州矿	管工
2118200020822876		0	1936		1954-11-30	1992-06-30	海州矿	辅助
2118200020820800		0	1936		1956-12-30	1991-12-30	海州矿	辅助
2118200020820807		0	1936		1954-12-30	1991-12-30	海州矿	辅助
2118200020821896		0	1936		1960-01-30	1991-09-30	海州矿	辅助
2118200020823539		0	1936		1954-10-30	1993-07-30	海州矿	修理
2118200020824548		0	1936		1956-01-30	1997-06-30	海州矿	辅助
2118200020824624		0	1936		1953-12-30	1996-04-30	海州矿	辅助
2118200020824629		0	1936		1952-11-30	1996-04-30	海州矿	辅助
2118200020824639		0	1936		1958-01-30	1996-04-30	海州矿	辅助
2118200020823556		0	1936		1956-08-30	1993-07-30	海州矿	修理
2118200020823522		0	1936		1954-12-30	1993-07-30	海州矿	电工
2118200020820614		0	1936		1959-12-30	1991-12-30	海州矿	辅助
2118200020821918		0	1937		1953-12-30	1991-12-30	海州矿	辅助
2118200020822308		0	1937		1956-10-30	1992-06-30	海州矿	辅助
2118200020824657		0	1936		1952-12-30	1996-12-30	海州矿	辅助
2118200020820638		0	1936		1956-12-30	1991-12-30	海州矿	辅助
2118200020821169		0	1936		1959-02-28	1994-12-30	海州矿	辅助
2118200020821278		0	1936		1956-12-30	1989-12-30	海州矿	修理
2118200020822282		0	1936		1951-07-30	1988-07-30	海州矿	辅助
2118200020824671		0	1936		1953-09-30	1996-06-30	海州矿	辅助
2118200020824673		0	1936		1957-07-30	1996-06-30	海州矿	辅助
2118200020824107		0	1936		1957-02-28	1998-05-30	海州矿	辅助
2118200020823023		0	1936		1952-07-30	1992-06-30	海州矿	辅助
2118200020823302		0	1936		1954-09-30	1992-12-30	海州矿	辅助
2118200020820847		0	1936		1954-12-30	1991-12-30	海州矿	辅助
2118200020820939		0	1936		1955-12-30	1991-12-30	海州矿	辅助
2118200020821275		0	1936		1954-12-30	1991-12-30	海州矿	采煤
2118200020822938		0	1936		1956-09-30	1989-10-30	海州矿	辅助
2118200020823399		0	1936		1958-03-30	1993-05-30	海州矿	辅助
2118200020825011		0	1936		1953-04-30	1996-08-30	海州矿	辅助
2118200020825070		0	1936		1955-09-30	1996-08-30	海州矿	辅助
2118200020825069		0	1936		1957-09-30	1996-08-30	海州矿	电工
2118200020820290		0	1936		1952-05-01	1981-12-01	海州二站	采煤
2118200020821521		0	1936		1954-12-30	1991-12-30	海州矿	辅助
2118200020823314		0	1936		1956-11-30	1993-05-30	海州矿	辅助
2118200020823315		0	1936		1954-10-30	1993-05-30	海州矿	电镐
2118200020824718		0	1936		1956-03-30	1996-08-30	海州矿	辅助
2118200020823159		0	1936		1960-04-30	1992-12-30	海州矿	辅助
2118200020821055		0	1936		1958-12-30	1992-12-30	海州矿	辅助
2118200020821425		0	1936		1959-12-30	1992-12-30	海州矿	辅助
2118200020821466		0	1936		1959-12-30	1991-12-30	海州矿	辅助
2118200020823443		0	1936		1958-04-30	1993-05-30	海州矿	辅助
2118200020823559		0	1936		1954-12-30	1993-07-30	海州矿	电工
2118200020821837		0	1936		1954-08-30	1982-05-30	海州矿	辅助
2118200020824369		0	1936		1958-12-30	1996-12-30	海州矿	辅助
2118200020824371		0	1936		1956-12-30	1996-12-30	海州矿	辅助
2118200020824461		0	1936		1953-12-30	1997-12-30	海州矿	辅助
2118200020824738		0	1937		1956-10-30	1996-08-30	海州矿	辅助
2118200020820923		0	1937		1954-12-30	1991-12-30	海州矿	辅助
2118200020821925		0	1937		1953-12-30	1992-12-30	海州矿	辅助
2118200020823271		0	1937		1958-08-30	1992-12-30	海州矿	焊工
2118200020823451		0	1937		1960-02-29	1993-05-30	海州矿	辅助
2118200020823180		0	1937		1956-07-30	1992-12-30	海州矿	线路
2118200020822416		0	1937		1954-10-30	1989-06-30	海州矿	电车
2118200020823166		0	1937		1951-01-30	1992-12-30	海州矿	辅助
2118200020823151		0	1937		1958-06-30	1992-12-30	海州矿	辅助
2118200020823161		0	1937		1955-04-30	1992-12-30	海州矿	电车
2118200020821298		0	1937		1957-12-30	1994-12-30	海州矿	采煤
2118200020821453		0	1937		1954-12-30	1991-12-30	海州矿	辅助
2118200020821915		0	1937		1959-07-30	1992-06-30	海州矿	辅助
2118200020823280		0	1937		1956-09-30	1992-12-30	海州矿	修理
2118200020824503		0	1937		1954-12-30	1997-12-30	海州矿	采煤
2118200020823396		0	1937		1954-10-30	1993-05-30	海州矿	电车
2118200020823432		0	1937		1956-09-30	1993-05-30	海州矿	辅助
2118200020823085		0	1937		1955-10-30	1992-06-30	海州矿	线路
2118200020823124		0	1937		1959-07-30	1992-12-30	海州矿	辅助
2118200020823383		0	1937		1954-10-30	1993-05-30	海州矿	辅助
2118200020823066		0	1937		1956-10-30	1990-10-30	海州矿	车工
2118200020821085		0	1937		1956-12-30	1994-12-30	海州矿	辅助
2118200020823446		0	1937		1955-05-30	1993-05-30	海州矿	辅助
2118200020824549		0	1937		1954-02-28	1998-01-30	海州矿	辅助
2118200020824552		0	1937		1954-10-30	1998-01-30	海州矿	辅助
2118200020822958		0	1937		1954-04-30	1992-06-30	海州矿	辅助
2118200020823393		0	1937		1956-12-30	1993-05-30	海州矿	辅助
2118200020823373		0	1937		1954-09-30	1993-05-30	海州矿	电车
2118200020820871		0	1937		1958-12-30	1991-12-30	海州矿	辅助
2118200020824409		0	1937		1954-12-30	1997-12-30	海州矿	辅助
2118200020824412		0	1937		1954-12-30	1997-12-30	海州矿	辅助
2118200020823454		0	1937		1958-10-30	1993-05-30	海州矿	辅助
2118200020823494		0	1937		1956-10-30	1993-05-30	海州矿	修理
2118200020820893		0	1937		1958-12-30	1989-12-30	海州矿	辅助
2118200020822313		0	1937		1956-10-30	1992-06-30	海州矿	辅助
2118200020822736		0	1937		1954-12-30	1992-12-30	海州矿	辅助
2118200020823404		0	1937		1954-07-30	1993-05-30	海州矿	辅助
2118200020824428		0	1937		1960-12-30	1997-12-30	海州矿	辅助
2118200020823160		0	1937		1954-10-30	1992-12-30	海州矿	电车
2118200020820860		0	1937		1956-12-30	1987-12-30	海州矿	辅助
2118200020821825		0	1937		1959-02-28	1995-01-30	海州矿	辅助
2118200020824423		0	1937		1956-12-30	1997-12-30	海州矿	辅助
2118200020824716		0	1937		1954-12-30	1996-08-30	海州矿	辅助
2118200020823343		0	1937		1960-03-30	1993-05-30	海州矿	辅助
2118200020823254		0	1937		1955-01-28	1992-12-30	海州矿	电车
2118200020821770		0	1937		1959-09-30	1988-07-30	海州矿	辅助
2118200020822546		0	1937		1957-12-30	1992-12-30	海州矿	采煤
2118200020824614		0	1937		1954-10-30	1996-01-30	海州矿	辅助
2118200020823203		0	1937		1952-09-30	1992-12-30	海州矿	电工
2118200020823371		0	1937		1952-12-30	1993-05-30	海州矿	电车
2118200020821911		0	1937		1959-08-30	1992-06-29	海州矿	辅助
2118200020820779		0	1937		1954-03-30	1987-06-30	海州矿	掘进
2118200020821600		0	1937		1958-12-30	1992-12-30	海州矿	辅助
2118200020824433		0	1937		1959-07-30	1997-06-30	海州矿	辅助
2118200020824687		0	1937		1955-04-30	1996-08-30	海州矿	辅助
2118200020823155		0	1937		1959-09-30	1992-12-30	海州矿	辅助
2118200020823212		0	1937		1956-10-30	1992-12-30	海州矿	钳工
2118200020820819		0	1937		1956-12-30	1992-12-30	海州矿	辅助
2118200020823408		0	1937		1954-10-30	1993-05-30	海州矿	电车
2118200020824442		0	1937		1956-12-30	1997-12-30	海州矿	辅助
2118200020824445		0	1937		1953-03-30	1997-07-30	海州矿	辅助
2118200020824996		0	1937		1954-04-30	1996-08-30	海州矿	车工
2118200020823362		0	1937		1954-10-30	1993-05-30	海州矿	电车
2118200020823255		0	1937		1957-08-30	1992-12-30	海州矿	辅助
2118200020823327		0	1937		1957-06-30	1993-05-30	海州矿	辅助
2118200020823049		0	1937		1956-10-30	1990-10-30	海州矿	司机
2118200020823083		0	1937		1959-03-30	1992-06-30	海州矿	线路
2118200020821910		0	1937		1956-10-30	1992-06-28	海州矿	辅助
2118200020822059		0	1937		1960-02-29	1992-06-29	海州矿	辅助
2118200020822151		0	1937		1957-12-30	1987-12-30	海州矿	辅助
2118200020823079		0	1937		1954-01-30	1992-06-30	海州矿	钳工
2118200020824455		0	1937		1954-12-30	1997-12-30	海州矿	辅助
2118200020824813		0	1937		1954-10-30	1996-08-30	海州矿	辅助
2118200020823219		0	1937		1958-04-30	1992-12-30	海州矿	辅助
2118200020820981		0	1937		1954-12-30	1992-12-30	海州矿	辅助
2118200020821427		0	1937		1959-12-30	1992-12-30	海州矿	辅助
2118200020822048		0	1937		1956-12-30	1992-06-30	海州矿	辅助
2118200020823508		0	1937		1958-09-30	1993-06-30	海州矿	辅助
2118200020824464		0	1937		1954-12-30	1997-12-30	海州矿	掘进
2118200020824469		0	1937		1956-12-30	1997-12-30	海州矿	辅助
2118200020824470		0	1937		1956-12-30	1997-12-30	海州矿	辅助
2118200020824665		0	1937		1960-04-30	1996-06-30	海州矿	辅助
2118200020823374		0	1937		1954-10-30	1993-05-30	海州矿	电车
2118200020824891		0	1938		1959-08-30	1998-06-30	海州矿	辅助
2118200020823317		0	1938		1959-04-30	1993-05-30	海州矿	辅助
2118200020823245		0	1938		1956-10-30	1992-12-30	海州矿	辅助
2118200020821036		0	1938		1956-12-30	1994-12-30	海州矿	辅助
2118200020822362		0	1938		1960-05-30	1988-10-30	海州矿	辅助
2118200020822384		0	1938		1956-10-30	1988-10-30	海州矿	辅助
2118200020823637		0	1938		1955-02-28	1993-11-30	海州矿	辅助
2118200020823382		0	1938		1954-11-30	1993-05-30	海州矿	辅助
2118200020823626		0	1938		1958-08-30	1993-08-30	海州矿	修理
2118200020820786		0	1938		1960-12-30	1993-12-30	海州矿	采煤
2118200020821283		0	1938		1960-12-30	1991-12-30	海州矿	辅助
2118200020822772		0	1938		1959-02-28	1992-06-30	海州矿	辅助
2118200020823335		0	1938		1956-10-30	1996-05-30	海州矿	吊车
2118200020823187		0	1938		1954-10-30	1992-12-30	海州矿	电车
2118200020824734		0	1938		1960-05-30	1996-08-30	海州矿	钳工
2118200020824933		0	1938		1954-04-30	1998-06-30	海州矿	辅助
2118200020824567		0	1938		1960-07-30	1998-07-30	海州矿	辅助
2118200020824568		0	1938		1959-12-30	1998-02-28	海州矿	辅助
2118200020823227		0	1938		1954-12-30	1992-12-30	海州矿	焊工
2118200020823394		0	1938		1958-04-30	1993-05-30	海州矿	辅助
2118200020823191		0	1938		1956-09-30	1992-12-30	海州矿	修理
2118200020823246		0	1938		1956-01-30	1992-12-30	海州矿	辅助
2118200020823363		0	1938		1954-10-30	1993-05-30	海州矿	电车
2118200020822854		0	1938		1954-10-30	1986-07-30	海州矿	辅助
2118200020823385		0	1938		1958-03-30	1993-05-30	海州矿	辅助
2118200020824563		0	1938		1959-12-30	1998-12-30	海州矿	辅助
2118200020823515		0	1938		1958-09-30	1993-06-30	海州矿	电车
2118200020823487		0	1938		1954-10-30	1993-05-30	海州矿	辅助
2118200020821988		0	1938		1960-07-30	1995-06-30	海州矿	辅助
2118200020824577		0	1938		1955-03-30	1998-04-30	海州矿	辅助
2118200020824578		0	1938		1954-10-30	1998-04-30	海州矿	辅助
2118200020825018		0	1938		1957-01-30	1996-08-30	海州矿	司机
2118200020823308		0	1938		1956-07-30	1993-05-30	海州矿	辅助
2118200020823568		0	1938		1956-10-30	1993-07-30	海州矿	辅助
2118200020821074		0	1938		1956-12-30	1994-12-30	海州矿	辅助
2118200020824569		0	1938		1959-12-30	1998-02-28	海州矿	辅助
2118200020824588		0	1938		1958-08-30	1998-05-30	海州矿	辅助
2118200020824593		0	1938		1958-12-30	1998-12-30	海州矿	辅助
2118200020823197		0	1938		1957-07-30	1992-12-30	海州矿	装卸
2118200020822025		0	1938		1954-09-30	1998-02-28	海州矿	辅助
2118200020823375		0	1938		1958-08-30	1993-05-30	海州矿	电车
2118200020823409		0	1938		1954-04-30	1993-05-30	海州矿	电车
2118200020823414		0	1938		1954-12-30	1993-05-30	海州矿	焊工
2118200020823473		0	1938		1956-02-29	1993-05-30	海州矿	辅助
2118200020823438		0	1938		1958-08-30	1993-05-30	海州矿	辅助
2118200020823204		0	1938		1956-10-30	1992-12-30	海州矿	钳工
2118200020823341		0	1938		1956-04-30	1993-05-30	海州矿	辅助
2118200020823113		0	1938		1958-08-30	1992-06-30	海州矿	管工
2118200020825019		0	1938		1958-04-30	1996-08-30	海州矿	辅助
2118200020820986		0	1938		1952-12-30	1991-12-30	海州矿	辅助
2118200020824822		0	1938		1959-03-30	1998-06-30	海州矿	辅助
2118200020823439		0	1938		1958-08-30	1993-05-30	海州矿	辅助
2118200020823623		0	1938		1960-03-30	1993-08-30	海州矿	辅助
2118200020823205		0	1938		1956-08-30	1992-12-30	海州矿	焊工
2118200020824684		0	1938		1956-10-30	1996-08-30	海州矿	辅助
2118200020823628		0	1938		1959-08-30	1993-08-30	海州矿	辅助
2118200020824823		0	1938		1960-01-30	1998-06-30	海州矿	辅助
2118200020821749		0	1938		1954-09-30	1995-01-30	海州矿	辅助
2118200020822738		0	1938		1956-12-30	1992-12-30	海州矿	辅助
2118200020823337		0	1938		1958-08-30	1993-05-30	海州矿	吊车
2118200020823632		0	1938		1958-12-30	1993-11-30	海州矿	电镐
2118200020823392		0	1938		1958-07-30	1993-05-30	海州矿	辅助
2118200020823381		0	1938		1959-08-30	1993-05-30	海州矿	辅助
2118200020820644		0	1938		1956-12-30	1988-12-30	海州矿	辅助
2118200020820858		0	1938		1954-12-30	1994-12-30	海州矿	辅助
2118200020822737		0	1938		1958-12-30	1992-12-30	海州矿	辅助
2118200020824950		0	1939		1954-02-28	1998-06-30	海州矿	辅助
2118200020823005		0	1939		1958-08-30	1990-06-30	海州矿	辅助
2118200020825073		0	1939		1956-11-30	1998-06-30	海州矿	辅助
2118200020825054		0	1939		1960-08-30	1996-08-30	海州矿	辅助
2118200020821286		0	1939		1960-12-30	1994-12-30	海州矿	辅助
2118200020821665		0	1939		1962-01-30	1995-01-30	海州矿	辅助
2118200020822703		0	1939		1956-06-30	1992-06-30	海州矿	辅助
2118200020824532		0	1939		1958-08-30	1997-12-30	海州矿	辅助
2118200020824979		0	1939		1960-11-30	1998-06-30	海州矿	辅助
2118200020823184		0	1939		1959-07-30	1992-12-30	海州矿	线路
2118200020823465		0	1939		1958-07-30	1993-05-30	海州矿	辅助
2118200020823098		0	1939		1959-08-30	1992-06-30	海州矿	钳工
2118200020824759		0	1939		1958-06-30	1998-06-30	海州矿	辅助
2118200020824897		0	1939		1960-12-30	1998-06-30	海州矿	辅助
2118200020821220		0	1939		1958-09-30	1980-11-30	海州矿	辅助
2118200020821605		0	1939		1958-08-30	1994-12-30	海州矿	辅助
2118200020821615		0	1939		1957-12-30	1994-12-30	海州矿	辅助
2118200020821618		0	1939		1960-08-30	1994-12-30	海州矿	辅助
2118200020821626		0	1939		1960-12-30	1994-12-30	海州矿	辅助
2118200020821725		0	1939		1959-01-30	1995-01-30	海州矿	辅助
2118200020822646		0	1939		1960-09-30	1995-11-30	海州矿	辅助
2118200020825090		0	1939		1957-09-30	1998-05-30	海州矿	辅助
2118200020825033		0	1939		1958-09-30	1996-08-30	海州矿	辅助
2118200020820773		0	1939		1958-08-30	1992-06-30	新邱矿	修理
2118200020820877		0	1939		1960-12-30	1994-12-30	海州矿	辅助
2118200020821273		0	1939		1958-12-30	1994-12-30	海州矿	辅助
2118200020821774		0	1939		1962-02-28	1995-01-30	海州矿	辅助
2118200020821789		0	1939		1958-08-30	1995-01-30	海州矿	辅助
2118200020824928		0	1939		1958-08-30	1998-06-30	海州矿	辅助
2118200020824975		0	1939		1956-03-30	1998-06-30	海州矿	辅助
2118200020820837		0	1939		1959-12-30	1994-12-30	海州矿	辅助
2118200020820864		0	1939		1959-12-30	1994-12-30	海州矿	辅助
2118200020824938		0	1939		1958-08-30	1998-06-30	海州矿	辅助
2118200020825089		0	1939		1956-11-30	1998-05-30	海州矿	辅助
2118200020820825		0	1939		1956-12-30	1994-12-30	海州矿	辅助
2118200020820862		0	1939		1953-12-30	1992-12-30	海州矿	辅助
2118200020820961		0	1939		1956-12-30	1994-12-30	海州矿	辅助
2118200020824869		0	1939		1956-02-29	1998-06-30	海州矿	辅助
2118200020825079		0	1939		1957-09-30	1998-06-30	海州矿	辅助
2118200020824997		0	1939		1958-04-30	1998-05-30	海州矿	辅助
2118200020820598		0	1939		1958-12-30	1994-12-30	海州矿	辅助
2118200020821481		0	1939		1958-12-30	1994-12-30	海州矿	采煤
2118200020820640		0	1939		1956-12-30	1994-12-30	海州矿	辅助
2118200020820658		0	1939		1954-12-30	1993-12-30	海州矿	辅助
2118200020822012		0	1939		1955-12-30	1996-07-30	海州矿	掘进
2118200020824489		0	1939		1956-08-30	1997-12-30	海州矿	采煤
2118200020824785		0	1939		1958-08-30	1998-06-30	海州矿	修理
2118200020823221		0	1939		1959-10-30	1992-12-30	海州矿	辅助
2118200020823173		0	1939		1956-10-30	1992-12-30	海州矿	辅助
2118200020823484		0	1939		1958-08-30	1993-05-30	海州矿	电工
2118200020824844		0	1939		1959-07-30	1998-06-30	海州矿	电工
2118200020823483		0	1939		1958-08-30	1993-05-30	海州矿	电工
2118200020820910		0	1939		1958-12-30	1994-12-30	海州矿	辅助
2118200020821350		0	1939		1960-12-30	1994-12-30	海州矿	辅助
2118200020821434		0	1939		1957-12-30	1994-12-30	海州矿	辅助
2118200020823403		0	1939		1955-03-30	1993-05-30	海州矿	辅助
2118200020824615		0	1939		1958-05-30	1996-01-30	海州矿	辅助
2118200020823319		0	1939		1959-01-30	1993-05-30	海州矿	辅助
2118200020854112		0	1939		1958-08-30	1998-06-30	海州矿	钳工
2118200020822918		0	1939		1956-12-30	1992-06-30	海州矿	电车
2118200020823100		0	1939		1959-02-28	1992-06-30	海州矿	辅助
2118200020821413		0	1939		1959-12-30	1994-12-30	海州矿	采煤
2118200020821445		0	1939		1958-12-30	1994-12-30	海州矿	采煤
2118200020821454		0	1939		1960-12-30	1994-12-30	海州矿	辅助
2118200020821550		0	1939		1955-12-30	1994-12-30	海州矿	辅助
2118200020821556		0	1939		1957-12-30	1994-12-30	海州矿	辅助
2118200020823183		0	1939		1958-05-30	1992-12-30	海州矿	线路
2118200020824976		0	1939		1958-10-30	1998-06-30	海州矿	辅助
2118200020821420		0	1939		1959-12-30	1994-12-30	海州矿	辅助
2118200020821452		0	1939		1958-12-30	1991-12-30	海州矿	辅助
2118200020854389		0	1937		1968-08-30	1998-06-30	海州矿	掘进
2118200020823090		0	1940		1961-06-30	1962-06-30	海州矿	电工
2118200020824749		0	1941		1960-01-30	1998-06-30	海州矿	电车
2118200020822709		0	1940		1958-08-30	1995-11-30	海州矿	辅助
2118200020822810		0	1940		1959-10-30	1995-12-30	海州矿	辅助
2118200020824798		0	1940		1958-07-30	1996-08-30	海州矿	辅助
2118200020824781		0	1940		1959-12-30	1998-06-30	海州矿	辅助
2118200020854464		0	1940		1960-03-30	1998-06-30	海州矿	辅助
2118200020821252		0	1940		1956-12-30	1996-12-30	海州矿	辅助
2118200020821860		0	1940		1958-04-30	1995-01-30	海州矿	辅助
2118200020853948		0	1940		1958-07-30	1998-06-30	海州矿	辅助
2118200020854154		0	1940		1960-12-30	1998-06-30	海州矿	钳工
2118200020825068		0	1940		1956-07-30	1996-08-30	海州矿	辅助
2118200020854668		0	1940		1960-04-30	1998-06-30	海州矿	辅助
2118200020821192		0	1940		1960-08-30	1994-07-30	海州矿	辅助
2118200020824340		0	1940		1959-01-30	1996-08-30	海州矿	辅助
2118200020824598		0	1940		1959-07-30	1996-11-30	海州矿	辅助
2118200020824602		0	1940		1959-05-30	1996-11-30	海州矿	辅助
2118200020824606		0	1940		1959-08-30	1996-11-30	海州矿	辅助
2118200020824658		0	1940		1960-12-30	1996-12-30	海州矿	辅助
2118200020824926		0	1940		1961-01-30	1998-06-30	海州矿	辅助
2118200020821877		0	1940		1959-07-30	1995-01-30	海州矿	辅助
2118200020821882		0	1940		1960-12-30	1995-02-28	海州矿	辅助
2118200020825095		0	1940		1958-08-30	1998-05-30	海州矿	辅助
2118200020821212		0	1940		1956-12-30	1994-12-30	海州矿	辅助
2118200020825013		0	1940		1955-09-30	1996-08-30	海州矿	辅助
2118200020824796		0	1940		1958-12-30	1996-08-30	海州矿	变电
2118200020821221		0	1940		1957-12-30	1984-12-30	海州矿	辅助
2118200020821225		0	1940		1959-12-30	1994-12-30	海州矿	辅助
2118200020821255		0	1940		1958-12-30	1994-12-30	海州矿	采煤
2118200020821551		0	1940		1959-12-01	1992-12-30	海州矿	辅助
2118200020821909		0	1940		1957-02-28	1995-04-30	海州矿	辅助
2118200020824518		0	1940		1959-12-30	1997-12-30	海州矿	辅助
2118200020824703		0	1940		1960-03-30	1998-05-30	海州矿	辅助
2118200020821954		0	1940		1959-12-30	1995-12-30	海州矿	辅助
2118200020853821		0	1940		1956-11-30	1998-06-30	海州矿	钳工
2118200020823022		0	1940		1956-01-30	1990-06-30	海州矿	钳工
2118200020854434		0	1940		1959-02-28	1998-06-30	海州矿	辅助
2118200020823097		0	1940		1960-10-30	1992-06-30	海州矿	掘进
2118200020854295		0	1940		1960-05-30	1998-06-30	海州矿	辅助
2118200020822452		0	1940		1959-04-30	1995-08-30	海州矿	辅助
2118200020822462		0	1940		1958-07-30	1995-08-30	海州矿	辅助
2118200020822485		0	1940		1959-07-30	1995-08-30	海州矿	辅助
2118200020822567		0	1940		1956-09-30	1995-09-30	海州矿	辅助
2118200020824519		0	1940		1958-12-30	1997-12-30	海州矿	辅助
2118200020824966		0	1940		1958-08-30	1998-06-30	海州矿	火车司机
2118200020821215		0	1940		1956-05-30	1994-08-30	海州矿	辅助
2118200020821817		0	1940		1960-12-30	1995-01-30	海州矿	辅助
2118200020822532		0	1940		1959-12-30	1995-12-30	海州矿	辅助
2118200020822566		0	1940		1960-07-30	1995-09-30	海州矿	辅助
2118200020854329		0	1940		1958-05-30	1998-06-30	海州矿	辅助
2118200020854118		0	1940		1959-05-30	1998-06-30	海州矿	钳工
2118200020854157		0	1940		1958-08-30	1998-06-30	海州矿	钳工
2118200020821173		0	1940		1960-12-30	1994-12-30	海州矿	辅助
2118200020824910		0	1940		1957-11-30	1998-06-30	海州矿	辅助
2118200020853988		0	1941		1957-01-30	1998-06-30	海州矿	辅助
2118200020825029		0	1941		1960-08-30	1996-08-30	海州矿	辅助
2118200020854122		0	1941		1962-03-30	1998-06-30	海州矿	辅助
2118200020824373		0	1941		1958-12-30	1996-12-30	海州矿	辅助
2118200020824383		0	1941		1957-12-30	1996-12-30	海州矿	辅助
2118200020854184		0	1941		1960-07-30	1998-06-30	海州矿	辅助
2118200020854299		0	1941		1958-07-30	1998-06-30	海州矿	钳工
2118200020853823		0	1941		1960-12-30	1998-06-30	海州矿	辅助
2118200020853811		0	1941		1958-02-28	1998-06-30	海州矿	钳工
2118200020824355		0	1941		1957-12-30	1996-12-30	海州矿	辅助
2118200020824390		0	1941		1958-12-30	1996-12-30	海州矿	辅助
2118200020824714		0	1941		1958-12-30	1996-08-30	海州矿	辅助
2118200020824958		0	1941		1960-08-30	1998-06-30	海州矿	辅助
2118200020854280		0	1941		1960-12-30	1998-06-30	海州矿	辅助
2118200020821473		0	1941		1956-12-30	1994-12-30	海州矿	采煤
2118200020824395		0	1941		1958-12-30	1996-12-30	海州矿	采煤
2118200020824465		0	1941		1958-12-30	1997-12-30	海州矿	辅助
2118200020824554		0	1941		1961-07-30	1998-12-30	海州矿	辅助
2118200020824616		0	1941		1956-02-29	1996-05-30	海州矿	辅助
2118200020823564		0	1941		1959-10-30	1993-07-30	海州矿	辅助
2118200020824821		0	1941		1958-08-30	1998-06-30	海州矿	辅助
2118200020854168		0	1941		1960-11-30	1998-06-30	海州矿	辅助
2118200020823210		0	1941		1958-03-30	1992-12-30	海州矿	辅助
2118200020820625		0	1941		1959-12-30	1991-12-30	海州矿	辅助
2118200020821632		0	1941		1958-08-30	1995-01-30	海州矿	辅助
2118200020822789		0	1941		1959-03-30	1995-12-30	海州矿	辅助
2118200020854603		0	1941		1960-01-30	1998-05-30	海州矿	辅助
2118200020825004		0	1941		1960-12-30	1996-08-30	海州矿	司机
2118200020821257		0	1941		1958-12-30	1994-12-30	海州矿	辅助
2118200020821585		0	1941		1958-12-30	1981-12-30	海州矿	辅助
2118200020821856		0	1941		1959-12-30	1991-09-30	海州矿	辅助
2118200020824367		0	1941		1958-12-30	1996-12-30	海州矿	辅助
2118200020853743		0	1941		1960-12-30	1998-05-30	海州矿	辅助
2118200020824906		0	1941		1960-12-30	1998-06-30	海州矿	辅助
2118200020822642		0	1941		1960-03-30	1995-11-30	海州矿	辅助
2118200020824648		0	1941		1960-05-30	1996-05-30	海州矿	辅助
2118200020824651		0	1941		1960-12-30	1996-12-30	海州矿	辅助
2118200020854177		0	1941		1958-08-30	1998-06-30	海州矿	钳工
2118200020825075		0	1941		1960-12-30	1998-06-30	海州矿	电镐
2118200020821451		0	1941		1958-12-30	1991-12-30	海州矿	辅助
2118200020824663		0	1941		1962-03-30	1996-06-30	海州矿	辅助
2118200020824664		0	1941		1959-07-30	1996-06-30	海州矿	辅助
2118200020824669		0	1941		1960-08-30	1996-06-30	海州矿	辅助
2118200020824674		0	1941		1959-07-30	1996-06-30	海州矿	辅助
2118200020824995		0	1941		1960-06-30	1996-08-30	海州矿	辅助
2118200020824970		0	1941		1960-07-30	1998-06-30	海州矿	辅助
2118200020824682		0	1941		1958-12-30	1996-08-30	海州矿	辅助
2118200020824704		0	1941		1961-09-30	1996-08-30	海州矿	辅助
2118200020853722		0	1941		1958-12-30	1998-12-30	海州矿	辅助
2118200020823480		0	1941		1958-12-30	1993-05-30	海州矿	电镐
2118200020823189		0	1941		1960-03-30	1992-12-30	海州矿	修理
2118200020824724		0	1941		1960-06-30	1996-08-30	海州矿	辅助
2118200020821095		0	1941		1959-08-30	1994-08-30	海州矿	辅助
2118200020854669		0	1941		1959-08-30	1998-05-30	海州矿	钳工
2118200020823174		0	1941		1960-01-30	1992-12-30	海州矿	调度
2118200020824351		0	1941		1961-12-30	1996-12-30	海州矿	辅助
2118200020824353		0	1941		1958-12-30	1996-12-30	海州矿	辅助
2118200020853962		0	1941		1961-05-30	1998-06-30	海州矿	辅助
2118200020823213		0	1941		1960-05-30	1992-12-30	海州矿	钳工
2118200020822711		0	1941		1958-08-30	1995-11-30	海州矿	辅助
2118200020823247		0	1941		1958-06-30	1992-12-30	海州矿	辅助
2118200020824361		0	1941		1958-12-30	1996-12-30	海州矿	辅助
2118200020823170		0	1941		1959-06-30	1992-12-30	海州矿	辅助
2118200020854149		0	1941		1958-08-30	1998-06-30	海州矿	辅助
2118200020824786		0	1942		1966-06-30	1998-06-30	海州矿	辅助
2118200020820901		0	1942		1960-12-30	1994-12-30	海州矿	辅助
2118200020822148		0	1942		1958-12-30	1987-12-30	海州矿	辅助
2118200020824475		0	1942		1959-12-30	1997-12-30	海州矿	采煤
2118200020824477		0	1942		1960-12-30	1997-12-30	海州矿	采煤
2118200020824946		0	1942		1959-07-30	1998-06-30	海州矿	辅助
2118200020854348		0	1942		1958-01-30	1998-06-30	海州矿	辅助
2118200020824841		0	1942		1958-10-30	1998-06-30	海州矿	电镐
2118200020854268		0	1942		1960-12-30	1998-06-30	海州矿	辅助
2118200020824756		0	1942		1966-07-30	1998-06-30	海州矿	电车
2118200020823211		0	1942		1958-08-30	1992-12-30	海州矿	辅助
2118200020824916		0	1942		1960-08-30	1998-06-30	海州矿	辅助
2118200020821086		0	1942		1960-12-30	1994-12-30	海州矿	辅助
2118200020821745		0	1942		1958-07-30	1995-01-30	海州矿	辅助
2118200020822825		0	1942		1960-12-30	1995-12-30	海州矿	辅助
2118200020824410		0	1942		1960-12-30	1997-12-30	海州矿	辅助
2118200020824617		0	1942		1958-07-30	1996-02-29	海州矿	辅助
2118200020823472		0	1942		1962-07-30	1993-05-30	海州矿	辅助
2118200020824770		0	1942		1961-12-30	1998-06-30	海州矿	辅助
2118200020824688		0	1942		1960-08-30	1996-08-30	海州矿	辅助
2118200020825030		0	1942		1958-11-30	1996-08-30	海州矿	车工
2118200020853708		0	1942		1959-05-30	1998-05-30	海州矿	辅助
2118200020854148		0	1942		1960-04-30	1998-06-30	海州矿	辅助
2118200020824656		0	1942		1960-12-30	1996-12-30	海州矿	辅助
2118200020824689		0	1942		1960-02-29	1996-08-30	海州矿	辅助
2118200020824706		0	1942		1959-01-30	1996-08-30	海州矿	辅助
2118200020824819		0	1942		1958-08-30	1998-05-30	海州矿	火车司机
2118200020824838		0	1942		1959-12-30	1998-06-30	海州矿	管工
2118200020825072		0	1942		1959-07-30	1996-08-30	海州矿	装卸
2118200020821405		0	1942		1959-12-30	1994-12-30	海州矿	采煤
2118200020821515		0	1942		1960-12-30	1994-12-30	海州矿	辅助
2118200020824414		0	1942		1958-12-30	1997-12-30	海州矿	掘进
2118200020854153		0	1942		1960-12-30	1998-06-30	海州矿	钳工
2118200020823462		0	1942		1960-08-30	1993-05-30	海州矿	电工
2118200020821601		0	1942		1967-08-30	1994-11-30	海州矿	辅助
2118200020822708		0	1942		1961-04-30	1995-11-30	海州矿	辅助
2118200020824434		0	1942		1959-12-30	1997-12-30	海州矿	辅助
2118200020824708		0	1942		1960-09-30	1996-08-30	海州矿	辅助
2118200020803025		0	1942		1961-01-30	2002-08-30	海州矿	调度
2118200020854599		0	1942		1958-06-30	1998-05-30	海州矿	调度
2118200020802007		0	1942		1958-08-30	2002-08-30	海州矿	辅助
2118200020824448		0	1942		1959-12-30	1997-12-30	海州矿	辅助
2118200020854600		0	1942		1960-06-30	1998-05-30	海州矿	辅助
2118200020823460		0	1942		1962-07-30	1993-05-30	海州矿	钳工
2118200020821057		0	1942		1959-12-30	1994-12-30	海州矿	辅助
2118200020824457		0	1942		1958-02-28	1997-10-30	海州矿	辅助
2118200020823238		0	1942		1966-09-30	1992-12-30	海州矿	辅助
2118200020854193		0	1943		1960-12-30	1998-06-30	海州矿	钳工
2118200020824790		0	1943		1960-10-30	1998-08-30	海州矿	辅助
2118200020820991		0	1943		1959-12-30	1994-12-30	海州矿	辅助
2118200020824487		0	1943		1960-12-30	1997-12-30	海州矿	采煤
2118200020824747		0	1943		1958-12-30	1998-06-30	海州矿	电车
2118200020854482		0	1943		1963-12-30	1998-03-30	海州矿	辅助
2118200020824743		0	1943		1966-12-30	1998-06-30	海州矿	电车
2118200020825017		0	1943		1958-09-30	1996-08-30	海州矿	变电
2118200020824902		0	1943		1960-05-30	1998-06-30	海州矿	辅助
2118200020825049		0	1943		1965-08-30	1996-08-30	海州矿	焊工
2118200020824890		0	1943		1965-07-30	1998-06-30	海州矿	铆工
2118200020824826		0	1943		1959-10-30	1998-06-30	海州矿	电镐
2118200020854165		0	1943		1966-07-30	1998-06-30	海州矿	钳工
2118200020825088		0	1943		1960-05-30	1998-05-30	海州矿	掘进
2118200020821643		0	1943		1966-06-30	1994-12-30	海州矿	辅助
2118200020825008		0	1943		1960-05-30	1996-08-30	海州矿	钳工
2118200020821680		0	1943		1960-06-30	1995-01-30	海州矿	辅助
2118200020822672		0	1943		1962-03-30	1995-11-30	海州矿	辅助
2118200020824514		0	1943		1962-12-30	1997-12-30	海州矿	辅助
2118200020824775		0	1943		1959-12-30	1998-06-30	海州矿	铆工
2118200020803005		0	1943		1959-07-30	2003-03-30	海州矿	司机
2118200020824955		0	1943		1957-01-30	1998-06-30	海州矿	辅助
2118200020824556		0	1943		1958-12-30	1998-12-30	海州矿	辅助
2118200020824666		0	1943		1962-03-30	1996-06-30	海州矿	辅助
2118200020854283		0	1943		1960-07-30	1998-06-30	海州矿	辅助
2118200020854429		0	1943		1960-05-30	1998-06-30	海州矿	辅助
2118200020824812		0	1943		1962-03-30	1996-08-30	海州矿	辅助
2118200020854470		0	1943		1959-01-30	1998-05-30	海州矿	辅助
2118200020824573		0	1943		1966-09-30	1998-04-30	海州矿	辅助
2118200020824580		0	1943		1958-12-30	1998-12-30	海州矿	采煤
2118200020821753		0	1943		1960-06-30	1995-01-30	海州矿	辅助
2118200020824582		0	1943		1963-12-30	1998-05-30	海州矿	辅助
2118200020824585		0	1943		1968-08-30	1998-05-30	海州矿	辅助
2118200020853951		0	1943		1958-04-30	1998-06-30	海州矿	焊工
2118200020824744		0	1943		1959-11-30	1998-06-30	海州矿	电车
2118200020824934		0	1943		1960-07-30	1998-06-30	海州矿	辅助
2118200020824797		0	1943		1961-03-30	1996-08-30	海州矿	辅助
2118200020821135		0	1943		1958-05-30	1994-08-30	海州矿	辅助
2118200020821650		0	1943		1959-12-30	1994-12-30	海州矿	辅助
2118200020825047		0	1943		1962-03-30	1996-08-30	海州矿	辅助
2118200020854164		0	1943		1962-06-30	1998-06-30	海州矿	钳工
2118200020824825		0	1943		1961-05-30	1998-06-30	海州矿	电镐
2118200020854614		0	1943		1960-02-29	1998-05-30	海州矿	辅助
2118200020821003		0	1943		1961-12-30	1994-12-30	海州矿	辅助
2118200020854300		0	1943		1960-03-30	1998-06-30	海州矿	辅助
2118200020824729		0	1943		1960-04-30	1996-08-30	海州矿	铁工
2118200020824748		0	1943		1959-09-30	1998-06-30	海州矿	电车
2118200020824773		0	1943		1965-08-30	1998-06-30	海州矿	火车司机
2118200020803033		0	1943		1959-04-30	2003-08-30	海州矿	辅助
2118200020824799		0	1943		1960-12-30	1996-08-30	海州矿	钳工
2118200020853701		0	1943		1960-02-29	1998-05-30	海州矿	电工
2118200020824827		0	1943		1966-07-30	1998-06-30	海州矿	电镐
2118200020824881		0	1943		1958-09-30	1998-06-30	海州矿	电车
2118200020825060		0	1943		1960-12-30	1996-08-30	海州矿	电工
2118200020822696		0	1943		1960-09-30	1995-11-30	海州矿	辅助
2118200020824660		0	1943		1959-04-30	1996-05-30	海州矿	辅助
2118200020824733		0	1943		1959-11-30	1996-08-30	海州矿	焊工
2118200020854110		0	1943		1960-05-30	1998-06-30	海州矿	辅助
2118200020804040		0	1944		1960-05-30	2004-11-30	海州矿	钳工
2118200020821151		0	1944		1963-11-30	1994-08-30	海州矿	辅助
2118200020824888		0	1944		1959-03-30	1998-06-30	海州矿	焊工
2118200020854279		0	1944		1958-01-30	1998-06-30	海州矿	辅助
2118200020854031		0	1944		1960-12-30	1998-06-30	海州矿	辅助
2118200020854161		0	1944		1961-02-28	1998-06-30	海州矿	电工
2118200020854166		0	1944		1960-10-30	1998-06-30	海州矿	辅助
2118200020854618		0	1944		1960-03-30	1998-05-30	海州矿	辅助
2118200020825045		0	1944		1962-03-30	1996-08-30	海州矿	钳工
2118200020854134		0	1944		1962-03-30	1998-06-30	海州矿	辅助
2118200020825076		0	1944		1960-10-30	1998-06-30	海州矿	掘进
2118200020853717		0	1944		1960-05-30	1998-05-30	海州矿	辅助
2118200020853751		0	1944		1960-04-30	1998-05-30	海州矿	修理
2118200020824860		0	1944		1963-03-30	1998-06-30	海州矿	辅助
2118200020824858		0	1944		1960-06-30	1998-06-30	海州矿	电车
2118200020853734		0	1944		1965-09-30	1998-05-30	海州矿	辅助
2118200020820922		0	1944		1960-12-30	1994-12-30	海州矿	辅助
2118200020825077		0	1944		1962-03-30	1998-06-30	海州矿	辅助
2118200020824896		0	1944		1962-03-30	1998-06-30	海州矿	辅助
2118200020804006		0	1944		1966-05-30	2004-04-30	海州矿	辅助
2118200020824965		0	1944		1963-07-30	1998-06-30	海州矿	电车
2118200020824877		0	1944		1960-06-30	1998-06-30	海州矿	锻工
2118200020853929		0	1944		1958-03-30	1998-06-30	海州矿	辅助
2118200020854344		0	1944		1959-05-30	1998-06-30	海州矿	辅助
2118200020824801		0	1944		1960-09-30	1996-08-30	海州矿	辅助
2118200020824810		0	1944		1959-05-30	1996-08-30	海州矿	辅助
2118200020854192		0	1944		1966-05-30	1998-06-30	海州矿	辅助
2118200020825091		0	1944		1964-08-30	1998-05-30	海州矿	辅助
2118200020821509		0	1944		1958-12-30	1994-12-30	海州矿	辅助
2118200020825044		0	1944		1962-03-30	1996-08-30	海州矿	辅助
2118200020824852		0	1944		1961-02-28	1998-06-30	海州矿	辅助
2118200020824951		0	1944		1958-08-30	1998-06-30	海州矿	调度
2118200020824792		0	1944		1960-04-30	1996-08-30	海州矿	修理
2118200020820940		0	1943		1962-12-30	1994-12-30	海州矿	辅助
2118200020854566		0	1944		1964-08-30	1998-06-30	海州矿	钳工
2118200020854521		0	1944		1959-08-30	1998-06-30	海州矿	辅助
2118200020854187		0	1944		1960-03-30	1998-06-30	海州矿	辅助
2118200020824791		0	1936		1964-04-30	1996-08-30	海州矿	辅助
2118200020854485		0	1944		1960-07-30	1998-06-30	海州矿	辅助
2118200020821280		0	1944		1959-12-30	1994-12-30	海州矿	采煤
2118200020854308		0	1944		1966-07-30	1998-06-30	海州矿	辅助
2118200020854602		0	1944		1966-07-30	1998-05-30	海州矿	辅助
2118200020853838		0	1944		1960-12-30	1998-06-30	海州矿	辅助
2118200020824871		0	1944		1961-02-28	1998-06-30	海州矿	辅助
2118200020825032		0	1944		1962-03-30	1996-08-30	海州矿	修理
2118200020800001		0	1944		1962-12-30	2000-12-30	海州矿	辅助
2118200020824699		0	1944		1962-10-30	1998-05-30	海州矿	辅助
2118200020824863		0	1944		1958-11-30	1998-06-30	海州矿	辅助
2118200020854026		0	1944		1961-01-30	1998-06-30	海州矿	辅助
2118200020854606		0	1945		1964-08-30	1998-05-30	海州矿	辅助
2118200020800015		0	1945		1963-12-30	2000-12-30	海州矿	辅助
2118200020800017		0	1945		1966-12-30	2000-12-30	海州矿	辅助
2118200020854619		0	1945		1964-08-30	1998-05-30	海州矿	辅助
2118200020853860		0	1945		1960-12-30	1998-06-30	海州矿	辅助
2118200020854083		0	1945		1960-05-30	1998-06-30	海州矿	辅助
2118200020853810		0	1945		1960-04-30	1998-06-30	海州矿	辅助
2118200020800016		0	1945		1962-12-30	2000-12-30	海州矿	辅助
2118200020822715		0	1945		1959-01-30	1995-11-30	海州矿	辅助
2118200020854309		0	1945		1968-09-30	1998-06-30	海州矿	辅助
2118200020853938		0	1945		1961-04-30	1998-06-30	海州矿	电车
2118200020825027		0	1945		1966-01-30	1996-08-30	海州矿	司机
2118200020853828		0	1945		1960-04-30	1998-06-30	海州矿	管工
2118200020854459		0	1945		1966-07-30	1998-06-30	海州矿	辅助
2118200020854426		0	1945		1962-08-30	1998-06-30	海州矿	辅助
2118200020853812		0	1945		1965-10-30	1998-06-30	海州矿	焊工
2118200020853824		0	1945		1965-10-30	1998-05-30	海州矿	焊工
2118200020853856		0	1945		1963-12-30	1998-06-30	海州矿	掘进
2118200020825022		0	1945		1964-12-30	1996-08-30	海州矿	辅助
2118200020854349		0	1945		1966-06-30	1998-06-30	海州矿	电镐
2118200020853911		0	1945		1965-01-30	1998-06-30	海州矿	辅助
2118200020854156		0	1945		1964-12-30	1998-06-30	海州矿	辅助
2118200020853719		0	1945		1960-07-30	1998-05-30	海州矿	辅助
2118200020866346		0	1946		1966-07-30	2005-05-30	海州矿	辅助
2118200020821496		0	1946		1964-12-30	1994-12-30	海州矿	采煤
2118200020853914		0	1946		1964-12-30	1998-06-30	海州矿	火车
2118200020854086		0	1946		1964-12-30	1998-06-30	海州矿	辅助
2118200020864969		0	1946		1965-08-30	2005-05-30	海州矿	调度
2118200020821477		0	1946		1965-12-30	1994-12-30	海州矿	采煤
2118200020853830		0	1946		1961-05-30	1998-06-30	海州矿	管工
2118200020853918		0	1946		1963-11-30	1998-06-30	海州矿	电车
2118200020853964		0	1939		1964-12-30	1998-06-30	海州矿	辅助
2118200020824486		0	1946		1965-12-30	1997-12-30	海州矿	采煤
2118200020853968		0	1946		1966-03-30	1998-06-30	海州矿	辅助
2118200020853841		0	1946		1964-02-29	1998-06-30	海州矿	辅助
2118200020854467		0	1946		1966-12-30	1998-06-30	海州矿	线路
2118200020853839		0	1946		1964-11-30	1998-06-30	海州矿	电工
2118200020824508		0	1946		1966-12-30	1997-12-30	海州矿	辅助
2118200020853941		0	1946		1964-11-30	1998-06-30	海州矿	辅助
2118200020853737		0	1946		1963-09-30	1998-05-30	海州矿	辅助
2118200020853844		0	1946		1965-09-30	1998-06-30	海州矿	钳工
2118200020853919		0	1946		1964-09-30	1998-06-30	海州矿	电车
2118200020854124		0	1946		1964-04-30	1998-06-30	海州矿	辅助
2118200020854451		0	1946		1973-10-30	1998-06-30	海州矿	辅助
2118200020853842		0	1946		1965-10-30	1998-06-30	海州矿	辅助
2118200020854466		0	1946		1966-07-30	1998-06-30	海州矿	辅助
2118200020853932		0	1946		1964-12-30	1998-06-30	海州矿	辅助
2118200020820963		0	1946		1964-12-30	1994-12-30	海州矿	辅助
2118200020824490		0	1946		1966-12-30	1997-12-30	海州矿	采煤
2118200020820998		0	1943		1965-12-30	1994-12-30	海州矿	辅助
2118200020854123		0	1933		1965-08-30	1998-06-30	海州矿	辅助
2118200020854667		0	1939		1968-12-30	1998-06-30	海州矿	辅助
2118200020854538		0	1926		1968-11-30	1998-05-30	海州矿	修理
2118200020853809		0	1947		1965-09-30	1998-06-30	海州矿	电车
2118200020854551		0	1927		1971-12-30	1998-06-30	海州矿	辅助
2118200020853741		0	1947		1965-10-30	1998-05-30	海州矿	辅助
2118200020853803		0	1947		1966-07-30	1998-05-30	海州矿	辅助
2118200020854237		0	1949		1968-09-30	1998-06-30	海州矿	辅助
2118200020820967		0	1943		1965-12-30	1994-12-30	海州矿	辅助
2118200020824430		0	1947		1968-08-30	1997-05-30	海州矿	辅助
2118200020854100		0	1947		1965-11-30	1998-06-30	海州矿	钳工
2118200020854652		0	1947		1968-09-30	1998-05-30	海州矿	辅助
2118200020821051		0	1947		1968-12-30	1994-12-30	海州矿	辅助
2118200020821743		0	1947		1963-06-30	1995-01-30	海州矿	辅助
2118200020853733		0	1947		1965-10-30	1998-05-30	海州矿	辅助
2118200020853833		0	1947		1962-12-30	1998-06-30	海州矿	钳工
2118200020854307		0	1947		1966-06-30	1998-06-30	海州矿	辅助
2118200020821023		0	1947		1966-12-30	1994-12-30	海州矿	辅助
2118200020854475		0	1947		1971-04-30	1998-06-30	海州矿	辅助
2118200020825056		0	1947		1966-08-30	1996-08-30	海州矿	辅助
2118200020853756		0	1947		1967-06-30	1998-05-30	海州矿	油工
2118200020853854		0	1947		1965-08-30	1998-06-30	海州矿	辅助
2118200020824511		0	1947		1965-12-30	1997-12-30	海州矿	辅助
2118200020854030		0	1947		1965-03-30	1998-06-30	海州矿	辅助
2118200020853835		0	1947		1968-09-30	1998-06-30	海州矿	辅助
2118200020854529		0	1947		1968-10-30	1998-05-30	海州矿	掘进
2118200020853827		0	1947		1967-12-30	1998-06-30	海州矿	管工
2118200020802002		0	1947		1967-05-30	2002-10-30	海州矿	铆工
2118200020853820		0	1947		1966-06-30	1998-06-30	海州矿	辅助
2118200020825145		0	1948		1974-04-30	1998-05-30	海州矿	辅助
2118200020853726		0	1948		1967-06-30	1998-05-30	海州矿	辅助
2118200020853905		0	1948		1968-11-30	1998-06-30	海州矿	辅助
2118200020854046		0	1948		1968-11-30	1998-06-30	海州矿	辅助
2118200020854226		0	1948		1968-08-30	1998-06-30	海州矿	辅助
2118200020854454		0	1948		1966-04-30	1998-06-30	海州矿	辅助
2118200020854213		0	1948		1965-07-30	1998-06-30	海州矿	辅助
2118200020853855		0	1948		1965-07-30	1998-06-30	海州矿	辅助
2118200020853840		0	1948		1965-12-30	1998-06-30	海州矿	电镐
2118200020821143		0	1948		1966-12-30	1994-08-30	海州矿	辅助
2118200020853890		0	1948		1965-10-30	1998-06-30	海州矿	吊车
2118200020853906		0	1948		1969-12-30	1998-06-30	海州矿	辅助
2118200020854661		0	1948		1971-10-30	1998-05-30	海州矿	辅助
2118200020854210		0	1948		1968-10-30	1998-06-30	海州矿	辅助
2118200020854507		0	1948		1967-03-30	1998-06-30	海州矿	辅助
2118200020854511		0	1948		1968-09-30	1998-06-30	海州矿	钳工
2118200020854522		0	1948		1968-08-30	1998-05-30	海州矿	辅助
2118200020854541		0	1948		1968-09-30	1998-06-30	海州矿	辅助
2118200020865014		0	1948		1968-07-30	2005-05-30	海州矿	辅助
2118200020854032		0	1948		1968-10-30	1998-06-30	海州矿	辅助
2118200020854657		0	1948		1968-10-30	1998-05-30	海州矿	油工
2118200020854374		0	1948		1968-09-30	1998-06-30	海州矿	线路
2118200020854390		0	1948		1968-11-30	1998-06-30	海州矿	辅助
2118200020854430		0	1948		1968-09-30	1998-06-30	海州矿	辅助
2118200020854194		0	1948		1966-01-30	1998-06-30	海州矿	电工
2118200020854285		0	1948		1968-12-30	1998-06-30	海州矿	辅助
2118200020854523		0	1948		1967-07-30	1998-05-30	海州矿	辅助
2118200020854514		0	1948		1968-09-30	1998-06-30	海州矿	辅助
2118200020854517		0	1948		1968-10-30	1998-06-30	海州矿	掘进
2118200020854628		0	1948		1965-12-30	1998-05-30	海州矿	焊工
2118200020854312		0	1948		1968-09-30	1998-06-30	海州矿	辅助
2118200020821060		0	1948		1964-12-30	1994-12-30	海州矿	辅助
2118200020854055		0	1948		1966-07-30	1998-06-30	海州矿	钳工
2118200020854506		0	1948		1966-07-30	1998-06-30	海州矿	钳工
2118200020854579		0	1948		1972-01-30	1998-05-30	海州矿	电工
2118200020854257		0	1948		1972-12-30	1998-06-30	海州矿	辅助
2118200020854200		0	1948		1965-03-30	1998-06-30	海州矿	辅助
2118200020853836		0	1948		1965-03-30	1998-06-30	海州矿	辅助
2118200020854053		0	1948		1966-01-30	1998-06-30	海州矿	辅助
2118200020854054		0	1948		1967-07-30	1998-06-30	海州矿	锻工
2118200020854345		0	1948		1972-12-30	1998-06-30	海州矿	调度
2118200020854413		0	1948		1965-02-28	1998-06-30	海州矿	辅助
2118200020854580		0	1948		1967-01-30	1998-05-30	海州矿	辅助
2118200020854648		0	1948		1967-06-30	1998-05-30	海州矿	辅助
2118200020854232		0	1948		1968-07-30	1998-06-30	海州矿	辅助
2118200020854288		0	1948		1968-11-30	1998-06-30	海州矿	调度
2118200020854388		0	1948		1968-09-30	1998-06-30	海州矿	辅助
2118200020854592		0	1948		1971-12-30	1998-05-30	海州矿	辅助
2118200020854162		0	1948		1967-09-30	1998-06-30	海州矿	电工
2118200020854239		0	1948		1968-09-30	1998-06-30	海州矿	辅助
2118200020854411		0	1948		1968-11-30	1998-06-30	海州矿	辅助
2118200020854567		0	1948		1970-05-30	1998-06-30	海州矿	电工
2118200020854577		0	1948		1968-10-30	1998-05-30	海州矿	辅助
2118200020854293		0	1948		1963-07-30	1998-06-30	海州矿	辅助
2118200020821637		0	1948		1968-09-30	1995-01-30	海州矿	辅助
2118200020853853		0	1948		1964-11-30	1998-06-30	海州矿	钳工
2118200020853900		0	1948		1968-08-30	1998-06-30	海州矿	辅助
2118200020854037		0	1948		1968-10-30	1998-06-30	海州矿	辅助
2118200020854646		0	1948		1968-08-30	1998-05-30	海州矿	辅助
2118200020853879		0	1948		1968-09-30	1998-06-30	海州矿	钳工
2118200020854321		0	1948		1968-11-30	1998-06-30	海州矿	辅助
2118200020854435		0	1948		1968-11-30	1998-06-30	海州矿	辅助
2118200020803024		0	1948		1972-07-30	2003-10-30	海州矿	辅助
2118200020804042		0	1949		1968-10-30	2004-11-30	海州矿	电镐
2118200020804044		0	1949		1967-03-30	2004-11-30	海州矿	司机
2118200020854383		0	1949		1968-09-30	1998-06-30	海州矿	焊工
2118200020866344		0	1949		1965-04-30	2005-05-30	海州矿	辅助
2118200020824779		0	1949		1968-01-30	1998-06-30	海州矿	辅助
2118200020805010		0	1949		1966-09-30	2004-11-30	海州矿	电镐
2118200020805013		0	1949		1967-02-28	2004-11-30	海州矿	辅助
2118200020854367		0	1949		1965-12-30	1998-06-30	海州矿	辅助
2118200020866414		0	1949		1968-08-15	2005-05-15	海州矿	钳工
2118200020854493		0	1949		1965-06-30	1998-06-30	海州矿	辅助
2118200020821062		0	1949		1968-12-30	1994-12-30	海州矿	辅助
2118200020805044		0	1949		1968-09-30	2005-03-30	海州矿	辅助
2118200020821087		0	1943		1968-12-30	1994-12-30	海州矿	辅助
2118200020854242		0	1949		1965-01-30	1998-06-30	海州矿	辅助
2118200020854518		0	1949		1967-05-30	1998-06-30	海州矿	掘进
2118200020854438		0	1949		1968-09-30	1998-06-30	海州矿	掘进
2118200020804035		0	1949		1968-09-30	2004-10-30	海州矿	电镐
2118200020854653		0	1930		1968-09-30	1998-05-30	海州矿	辅助
2118200020865580		0	1949		1968-09-30	2005-05-30	海州矿	辅助
2118200020854238		0	1949		1968-11-30	1998-06-30	海州矿	辅助
2118200020865611		0	1949		1971-12-30	2005-05-30	海州矿	电车
2118200020866443		0	1949		1967-07-15	2005-05-15	海州矿	钳工
2118200020804024		0	1949		1968-09-30	2004-08-30	海州矿	电车
2118200020804020		0	1949		1967-04-30	2004-08-30	海州矿	掘进
2118200020854311		0	1949		1965-05-30	1998-06-30	海州矿	辅助
2118200020804027		0	1949		1967-08-30	2004-08-30	海州矿	掘进
2118200020854199		0	1947		1967-05-30	1998-06-30	海州矿	辅助
2118200020804026		0	1949		1968-10-30	2004-08-30	海州矿	辅助
2118200020821335		0	1943		1968-12-30	1994-12-30	海州矿	采煤
2118200020865950		0	1950		1968-09-30	2005-05-30	海州矿	辅助
2118200020865656		0	1950		1967-07-30	2005-05-30	海州矿	辅助
2118200020821684		0	1943		1969-05-30	1995-01-30	海州矿	辅助
2118200020854640		0	1950		1966-09-30	1998-05-30	海州矿	辅助
2118200020865967		0	1950		1967-07-30	2005-05-30	海州矿	辅助
2118200020865740		0	1955		1975-07-30	2005-05-30	海州矿	辅助
2118200020865587		0	1950		1968-11-30	2005-05-30	海州矿	辅助
2118200020854651		0	1950		1968-09-30	1998-05-30	海州矿	辅助
2118200020866296		0	1950		1971-12-15	2005-05-15	海州矿	修理
2118200020866310		0	1950		1968-08-15	2005-05-15	海州矿	辅助
2118200020865841		0	1950		1968-12-30	2005-05-30	海州矿	辅助
2118200020865799		0	1950		1968-09-30	2005-05-30	海州矿	辅助
2118200020821156		0	1950		1968-12-30	1994-12-30	海州矿	辅助
2118200020854649		0	1950		1968-09-30	1998-05-30	海州矿	辅助
2118200020805043		0	1950		1969-01-30	2005-02-28	海州矿	掘进
2118200020865492		0	1950		1968-11-30	2005-05-30	海州矿	辅助
2118200020854632		0	1950		1968-09-30	1998-05-30	海州矿	辅助
2118200020821862		0	1950		1968-09-30	1995-01-30	海州矿	辅助
2118200020854244		0	1950		1967-04-30	1998-06-30	海州矿	辅助
2118200020854554		0	1950		1967-06-30	1998-05-30	海州矿	锻工
2118200020865640		0	1950		1967-03-30	2005-05-30	海州矿	辅助
2118200020866448		0	1950		1967-07-15	2005-05-15	海州矿	修车
2118200020865782		0	1950		1970-09-30	2005-05-30	海州矿	辅助
2118200020854252		0	1950		1966-05-30	1998-06-30	海州矿	辅助
2118200020865966		0	1950		1968-07-30	2005-05-30	海州矿	辅助
2118200020823065		0	1935		1959-08-30	1990-10-30	海州矿	线路
2118200020854527		0	1950		1965-05-30	1998-06-30	海州矿	辅助
2118200020865509		0	1950		1971-12-30	2005-05-30	海州矿	辅助
2118200020825035		0	1950		1968-11-30	1996-08-30	海州矿	修理
2118200020865654		0	1950		1968-11-30	2005-05-30	海州矿	辅助
2118200028000492		0	1950		1968-09-15	2005-05-15	海州矿	采煤
2118200020865769		0	1950		1968-12-30	2005-05-30	海州矿	辅助
2118200020821093		0	1950		1968-03-30	1998-04-30	海州矿	辅助
2118200020865461		0	1950		1967-07-30	2005-05-30	海州矿	辅助
2118200020865655		0	1950		1968-11-30	2005-05-30	海州矿	辅助
2118200020865583		0	1950		1967-09-30	2005-05-30	海州矿	辅助
2118200020854375		0	1950		1968-10-30	1998-06-30	海州矿	辅助
2118200020854449		0	1950		1968-08-30	1998-06-30	海州矿	电工
2118200020865662		0	1950		1973-10-30	2005-05-30	海州矿	辅助
2118200020865707		0	1950		1968-09-30	2005-05-30	海州矿	辅助
2118200020866293		0	1950		1968-09-15	2005-05-15	海州矿	掘进
2118200020865527		0	1950		1967-08-30	2005-08-30	海州矿	辅助
2118200020853760		0	1950		1968-12-30	1998-05-30	海州矿	辅助
2118200020865690		0	1950		1968-09-30	2005-05-30	海州矿	焊工
2118200020865739		0	1950		1968-11-30	2005-05-30	海州矿	辅助
2118200020865780		0	1950		1968-09-30	2005-05-30	海州矿	辅助
2118200020854217		0	1925		1967-05-30	1998-06-30	海州矿	辅助
2118200020854284		0	1925		1968-10-30	1998-06-30	海州矿	辅助
2118200020854530		0	1924		1971-12-30	1988-10-30	海州矿	辅助
2118200020865631		0	1951		1967-01-30	2005-05-30	海州矿	信号
2118200020865469		0	1951		1968-10-30	2005-05-30	海州矿	辅助
2118200020854559		0	1951		1971-12-30	1998-06-30	海州矿	辅助
2118200020865629		0	1951		1969-04-30	2005-05-30	海州矿	辅助
2118200020865668		0	1951		1965-05-30	2005-05-30	海州矿	辅助
2118200020865765		0	1951		1967-07-30	2005-05-30	海州矿	掘进
2118200020866153		0	1951		1968-11-30	2005-05-30	海州矿	辅助
2118200020865677		0	1951		1968-11-30	2005-05-30	海州矿	电镐
2118200020865543		0	1951		1968-11-30	2005-05-30	海州矿	辅助
2118200020866261		0	1951		1968-12-15	2005-05-15	海州矿	修理
2118200020866542		0	1951		1968-11-15	2005-05-15	海州矿	辅助
2118200020865481		0	1951		1972-12-30	2005-05-30	海州矿	辅助
2118200020866309		0	1951		1966-07-15	2005-05-15	海州矿	电工
2118200020865500		0	1951		1970-07-30	2005-05-30	海州矿	辅助
2118200020865828		0	1951		1965-05-30	2005-05-30	海州矿	辅助
2118200020865930		0	1951		1968-10-30	2005-05-30	海州矿	辅助
2118200020866721		0	1951		1974-04-15	2005-05-15	海州矿	修车
2118200020865744		0	1951		1970-08-30	2005-05-30	海州矿	辅助
2118200020865512		0	1951		1968-09-30	2005-05-30	海州矿	辅助
2118200020865777		0	1951		1968-11-30	2005-05-30	海州矿	辅助
2118200020866198		0	1951		1973-10-30	2005-05-30	海州矿	辅助
2118200020820982		0	1951		1967-12-30	1994-12-30	海州矿	辅助
2118200020865887		0	1951		1968-11-30	2005-05-30	海州矿	辅助
2118200020865659		0	1951		1973-10-30	2005-05-30	海州矿	辅助
2118200020821730		0	1951		1968-09-30	1995-01-30	海州矿	辅助
2118200020865596		0	1951		1968-09-30	2005-05-30	海州矿	辅助
2118200020866196		0	1951		1967-12-30	2005-05-30	海州矿	辅助
2118200020865572		0	1951		1965-11-30	2005-05-30	海州矿	辅助
2118200020866248		0	1951		1968-11-15	2005-05-15	海州矿	辅助
2118200020866272		0	1951		1967-08-15	2005-05-15	海州矿	辅助
2118200020865989		0	1951		1968-09-30	2005-05-30	海州矿	辅助
2118200020865927		0	1951		1977-11-30	2005-05-30	海州矿	辅助
2118200020865673		0	1951		1968-09-30	2005-05-30	海州矿	辅助
2118200020866003		0	1951		1968-09-30	2005-05-30	海州矿	辅助
2118200020865485		0	1951		1967-07-30	2005-05-30	海州矿	辅助
2118200020824341		0	1951		1970-08-30	1996-08-30	海州矿	辅助
2118200020866162		0	1951		1968-10-30	2005-05-30	海州矿	辅助
2118200020865535		0	1951		1967-05-30	2005-05-30	海州矿	辅助
2118200020865976		0	1951		1967-06-30	2005-05-30	海州矿	辅助
2118200020865614		0	1951		1968-09-30	2005-05-30	海州矿	辅助
2118200020866161		0	1951		1968-07-30	2005-05-30	海州矿	辅助
2118200020865473		0	1951		1968-10-30	2005-05-30	海州矿	辅助
2118200020865700		0	1951		1967-10-30	2005-05-30	海州矿	辅助
2118200020854269		0	1951		1977-01-30	1998-06-30	海州矿	辅助
2118200020865781		0	1951		1968-12-30	2005-05-30	海州矿	辅助
2118200020866231		0	1951		1986-09-15	2005-05-15	海州矿	辅助
2118200020866422		0	1951		1966-11-15	2005-05-15	海州矿	修车
2118200020865538		0	1951		1968-11-30	2005-05-30	海州矿	辅助
2118200020865929		0	1951		1967-06-30	2005-05-30	海州矿	辅助
2118200020865545		0	1951		1968-11-30	2005-05-30	海州矿	辅助
2118200020865652		0	1951		1968-09-30	2005-05-30	海州矿	火车
2118200020865621		0	1951		1968-11-30	2005-05-30	海州矿	火车
2118200020866277		0	1951		1968-09-15	2005-05-15	海州矿	修理
2118200020866001		0	1951		1967-12-30	2005-05-30	海州矿	辅助
2118200020865594		0	1951		1968-11-30	2005-05-30	海州矿	辅助
2118200020865459		0	1951		1972-12-30	2005-05-30	海州矿	辅助
2118200020865925		0	1951		1968-09-30	2005-05-30	海州矿	辅助
2118200020865678		0	1951		1968-11-30	2005-05-30	海州矿	信号
2118200020865657		0	1951		1968-11-30	2005-05-30	海州矿	辅助
2118200020866197		0	1951		1972-12-30	2005-05-30	海州矿	辅助
2118200020865932		0	1951		1968-09-30	2005-05-30	海州矿	辅助
2118200020865783		0	1951		1968-08-30	2005-05-30	海州矿	信号
2118200020821687		0	1951		1966-12-30	1995-01-30	海州矿	辅助
2118200020865585		0	1951		1968-09-30	2005-05-30	海州矿	辅助
2118200020865731		0	1951		1970-12-30	2005-05-30	海州矿	辅助
2118200020865548		0	1951		1967-03-30	2005-05-30	海州矿	辅助
2118200020865767		0	1951		1970-10-30	2005-05-30	海州矿	辅助
2118200020865840		0	1951		1968-11-30	2005-05-30	海州矿	辅助
2118200020865820		0	1951		1970-08-30	2005-05-30	海州矿	辅助
2118200020865790		0	1951		1974-07-30	2005-05-30	海州矿	辅助
2118200020854335		0	1952		1970-11-30	1998-06-30	海州矿	辅助
2118200020865764		0	1952		1972-12-30	2005-05-30	海州矿	辅助
2118200020865517		0	1952		1972-07-30	2005-05-30	海州矿	辅助
2118200020865471		0	1952		1970-08-30	2005-05-30	海州矿	辅助
2118200020865875		0	1952		1971-12-30	2005-05-30	海州矿	辅助
2118200020865830		0	1952		1970-08-30	2005-05-30	海州矿	辅助
2118200020866179		0	1952		1970-09-30	2005-05-30	海州矿	辅助
2118200020865716		0	1952		1970-08-30	2005-05-30	海州矿	辅助
2118200020865726		0	1952		1970-03-30	2005-05-30	海州矿	电车
2118200020865632		0	1952		1970-12-30	2005-05-30	海州矿	辅助
2118200020865711		0	1952		1972-12-30	2005-05-30	海州矿	辅助
2118200020865941		0	1952		1968-09-30	2005-05-30	海州矿	辅助
2118200020865715		0	1952		1967-05-30	2005-05-30	海州矿	辅助
2118200020865665		0	1952		1968-09-30	2005-05-30	海州矿	辅助
2118200020865745		0	1952		1970-08-30	2005-05-30	海州矿	辅助
2118200020865766		0	1952		1971-12-30	2005-05-30	海州矿	辅助
2118200020865999		0	1952		1971-11-30	2005-05-30	海州矿	辅助
2118200020865537		0	1952		1967-07-30	2005-05-30	海州矿	辅助
2118200020865751		0	1952		1971-12-30	2005-05-30	海州矿	辅助
2118200020865504		0	1952		1974-07-30	2005-05-30	海州矿	辅助
2118200020865455		0	1952		1968-02-29	2005-05-30	海州矿	辅助
2118200020866266		0	1952		1968-11-15	2005-05-15	海州矿	修理
2118200020865791		0	1952		1968-09-30	2005-05-30	海州矿	辅助
2118200020865529		0	1952		1968-11-30	2005-05-30	海州矿	辅助
2118200020854555		0	1952		1970-12-09	1998-06-30	海州矿	辅助
2118200020854616		0	1952		1968-11-30	1998-05-30	海州矿	辅助
2118200020865683		0	1952		1966-08-30	2005-05-30	海州矿	钳工
2118200020865638		0	1952		1970-08-30	2005-05-30	海州矿	电车
2118200020865643		0	1952		1970-12-30	2005-05-30	海州矿	辅助
2118200020865891		0	1952		1968-12-30	2005-05-30	海州矿	辅助
2118200020865449		0	1952		1971-12-30	2005-05-30	海州矿	辅助
2118200020865694		0	1952		1971-07-30	2005-05-30	海州矿	辅助
2118200020802001		0	1952		1981-05-30	2002-04-30	海州矿	辅助
2118200020820996		0	1952		1968-12-30	1994-12-30	海州矿	辅助
2118200020854258		0	1952		1971-12-30	1998-06-30	海州矿	辅助
2118200020865713		0	1952		1970-08-30	2005-05-30	海州矿	辅助
2118200020865743		0	1952		1971-01-30	2005-05-30	海州矿	辅助
2118200020866263		0	1952		1974-07-15	2005-05-15	海州矿	修理
2118200020865759		0	1952		1970-07-30	2005-05-30	海州矿	辅助
2118200020865922		0	1952		1970-09-30	2005-05-30	海州矿	辅助
2118200020865634		0	1952		1972-11-30	2005-05-30	海州矿	辅助
2118200020865721		0	1952		1970-08-30	2005-05-30	海州矿	电车
2118200020865748		0	1952		1971-12-30	2005-05-30	海州矿	线路
2118200020865462		0	1952		1968-10-30	2005-05-30	海州矿	辅助
2118200020865557		0	1952		1971-09-30	2005-05-30	海州矿	辅助
2118200020821845		0	1952		1968-11-30	1995-01-30	海州矿	辅助
2118200020865705		0	1952		1968-11-30	2005-05-30	海州矿	电工
2118200020865920		0	1952		1970-08-30	2005-05-30	海州矿	辅助
2118200020865936		0	1952		1971-08-30	2005-05-30	海州矿	变电
2118200020821094		0	1952		1972-02-29	1994-08-30	海州矿	辅助
2118200020865699		0	1952		1974-11-30	2005-05-30	海州矿	辅助
2118200020865710		0	1952		1968-12-30	2005-05-30	海州矿	辅助
2118200020865816		0	1952		1971-09-30	2005-05-30	海州矿	辅助
2118200020865637		0	1952		1968-09-30	2005-05-30	海州矿	辅助
2118200020865489		0	1952		1968-11-30	2005-05-30	海州矿	辅助
2118200020866180		0	1952		1971-12-30	2005-05-30	海州矿	辅助
2118200020865641		0	1952		1971-12-30	2005-05-30	海州矿	辅助
2118200020865524		0	1952		1967-05-30	2005-05-30	海州矿	辅助
2118200020865609		0	1952		1968-11-30	2005-05-30	海州矿	辅助
2118200020865701		0	1952		1967-10-30	2005-05-30	海州矿	辅助
2118200020821565		0	1952		1968-10-30	1994-08-30	海州矿	辅助
2118200020865550		0	1952		1970-08-30	2005-05-30	海州矿	辅助
2118200020865636		0	1952		1974-10-30	2005-05-30	海州矿	辅助
2118200020865570		0	1952		1967-03-30	2005-05-30	海州矿	辅助
2118200020865635		0	1952		1970-08-30	2005-05-30	海州矿	辅助
2118200020866175		0	1952		1970-09-30	2005-05-30	海州矿	辅助
2118200020865623		0	1952		1972-12-30	2005-05-30	海州矿	辅助
2118200020865913		0	1952		1971-12-30	2005-05-30	海州矿	辅助
2118200020865722		0	1952		1974-08-30	2005-05-30	海州矿	辅助
2118200020865534		0	1953		1972-12-30	2005-05-30	海州矿	辅助
2118200020865468		0	1953		1971-12-30	2005-05-30	海州矿	辅助
2118200020866254		0	1953		1974-11-15	2005-05-15	海州矿	辅助
2118200020865450		0	1953		1970-08-30	2005-05-30	海州矿	辅助
2118200020865770		0	1953		1971-12-30	2005-05-30	海州矿	辅助
2118200020865571		0	1953		1974-07-30	2005-05-30	海州矿	辅助
2118200020865714		0	1953		1972-12-30	2005-05-30	海州矿	辅助
2118200020854079		0	1953		1970-08-30	1998-06-30	海州矿	辅助
2118200020854549		0	1953		1971-12-30	1998-05-30	海州矿	电工
2118200020865499		0	1953		1971-12-30	2005-05-30	海州矿	辅助
2118200020865902		0	1953		1970-09-30	2005-05-30	海州矿	辅助
2118200020865515		0	1953		1971-12-30	2005-05-30	海州矿	辅助
2118200020865591		0	1953		1971-11-30	2005-05-30	海州矿	辅助
2118200020854556		0	1953		1971-03-30	1998-05-30	海州矿	辅助
2118200020865510		0	1953		1971-12-30	2005-05-30	海州矿	辅助
2118200020866319		0	1953		1972-12-15	2005-05-15	海州矿	辅助
2118200020865786		0	1953		1974-07-30	2005-05-30	海州矿	辅助
2118200020865818		0	1953		1972-12-30	2005-05-30	海州矿	辅助
2118200020854604		0	1953		1970-12-30	1998-05-30	海州矿	辅助
2118200020865554		0	1953		1980-06-30	2005-05-30	海州矿	辅助
2118200020865464		0	1953		1974-08-30	2005-05-30	海州矿	辅助
2118200020865779		0	1953		1974-08-30	2005-05-30	海州矿	电车
2118200020865873		0	1953		1972-12-30	2005-05-30	海州矿	辅助
2118200020866322		0	1953		1971-12-15	2005-05-15	海州矿	铆工
2118200020865734		0	1953		1971-12-30	2005-05-30	海州矿	线路
2118200020865768		0	1953		1972-11-30	2005-05-30	海州矿	辅助
2118200020865742		0	1953		1971-12-30	2005-05-30	海州矿	辅助
2118200020865943		0	1953		1971-12-30	2005-05-30	海州矿	辅助
2118200020865732		0	1953		1974-08-30	2005-05-30	海州矿	线路
2118200020865964		0	1953		1970-12-30	2005-05-30	海州矿	辅助
2118200020865688		0	1953		1974-09-30	2005-05-30	海州矿	掘进
2118200020865581		0	1953		1973-10-30	2005-05-30	海州矿	辅助
2118200020865965		0	1953		1972-07-30	2005-05-30	海州矿	辅助
2118200020865753		0	1953		1972-11-30	2005-05-30	海州矿	辅助
2118200020866182		0	1953		1970-09-30	2005-05-30	海州矿	辅助
2118200020865813		0	1953		1974-08-30	2005-05-30	海州矿	辅助
2118200020865559		0	1953		1971-12-30	2005-05-30	海州矿	辅助
2118200020865971		0	1953		1970-08-30	2005-05-30	海州矿	辅助
2118200020865590		0	1953		1967-10-30	2005-05-30	海州矿	辅助
2118200020865624		0	1953		1970-08-30	2005-05-30	海州矿	辅助
2118200020865741		0	1953		1974-08-30	2005-05-30	海州矿	电工
2118200020854342		0	1953		1972-08-30	1998-06-30	海州矿	辅助
2118200020865477		0	1953		1971-12-30	2005-05-30	海州矿	辅助
2118200020866282		0	1953		1970-08-15	2005-01-15	海州矿	钳工
2118200020866303		0	1953		1972-12-15	2005-05-15	海州矿	修理
2118200020866304		0	1953		1975-08-15	2005-05-15	海州矿	修理
2118200020865549		0	1953		1971-12-30	2005-05-30	海州矿	辅助
2118200020865547		0	1953		1973-12-30	2005-05-30	海州矿	辅助
2118200020865905		0	1953		1974-08-30	2005-05-30	海州矿	辅助
2118200020865996		0	1953		1970-08-30	2005-05-30	海州矿	辅助
2118200020854625		0	1953		1975-07-30	1998-05-30	海州矿	辅助
2118200020865511		0	1953		1970-01-30	2005-05-30	海州矿	辅助
2118200020865725		0	1953		1971-12-30	2005-05-30	海州矿	火车
2118200020865909		0	1953		1972-12-30	2005-05-30	海州矿	辅助
2118200020854607		0	1953		1971-12-30	1998-05-30	海州矿	辅助
2118200020854639		0	1953		1976-08-30	1998-05-30	海州矿	辅助
2118200020865496		0	1953		1972-12-30	2005-05-30	海州矿	辅助
2118200020865522		0	1953		1971-12-30	2005-05-30	海州矿	辅助
2118200020865532		0	1953		1974-08-30	2005-05-30	海州矿	辅助
2118200020865776		0	1953		1971-12-30	2005-05-30	海州矿	辅助
2118200020865809		0	1953		1974-07-30	2005-05-30	海州矿	辅助
2118200020865760		0	1953		1972-12-30	2005-05-30	海州矿	线路
2118200020853714		0	1953		1968-11-30	1998-05-30	海州矿	辅助
2118200020853749		0	1953		1972-01-30	1998-05-30	海州矿	修理
2118200020866320		0	1953		1968-11-15	2005-05-15	海州矿	司机
2118200020865521		0	1953		1973-04-30	2005-05-30	海州矿	辅助
2118200020865667		0	1953		1969-03-30	2005-05-30	海州矿	辅助
2118200020865467		0	1953		1971-12-30	2005-05-30	海州矿	辅助
2118200020865593		0	1953		1974-10-30	2005-05-30	海州矿	电车
2118200020865738		0	1953		1974-07-30	2005-05-30	海州矿	线路
2118200020865689		0	1953		1970-10-30	2005-05-30	海州矿	辅助
2118200020865495		0	1953		1971-12-30	2005-05-30	海州矿	辅助
2118200020865917		0	1953		1970-08-30	2005-05-30	海州矿	辅助
2118200020865685		0	1953		1974-08-30	2005-05-30	海州矿	辅助
2118200020865493		0	1953		1971-12-30	2005-05-30	海州矿	辅助
2118200020865792		0	1953		1979-12-30	2005-05-30	海州矿	辅助
2118200020865531		0	1953		1974-08-30	2005-05-30	海州矿	辅助
2118200020866176		0	1953		1971-12-30	2005-05-30	海州矿	辅助
2118200020853946		0	1953		1970-08-30	1998-06-30	海州矿	辅助
2118200020865985		0	1953		1971-12-30	2005-05-30	海州矿	辅助
2118200020865758		0	1953		1972-08-30	2005-05-30	海州矿	辅助
2118200020865993		0	1953		1970-08-30	2005-05-30	海州矿	辅助
2118200020865983		0	1953		1971-12-30	2005-05-30	海州矿	辅助
2118200020854090		0	1953		1975-07-30	1998-06-30	海州矿	辅助
2118200020865630		0	1953		1967-03-30	2005-05-30	海州矿	掘进
2118200020865692		0	1953		1970-09-30	2005-05-30	海州矿	辅助
2118200020865914		0	1953		1968-02-29	2005-05-30	海州矿	辅助
2118200020865520		0	1953		1970-12-30	2005-05-30	海州矿	辅助
2118200020865560		0	1953		1971-12-30	2005-05-30	海州矿	辅助
2118200020865561		0	1953		1972-12-30	2005-05-30	海州矿	辅助
2118200020865454		0	1953		1971-12-30	2005-05-30	海州矿	辅助
2118200020865772		0	1953		1974-07-30	2005-05-30	海州矿	辅助
2118200020865974		0	1953		1974-08-30	2005-05-30	海州矿	辅助
2118200020865821		0	1953		1975-10-30	2005-05-30	海州矿	辅助
2118200020865794		0	1954		1974-07-30	2005-05-30	海州矿	辅助
2118200020865610		0	1954		1974-08-30	2005-05-30	海州矿	电车
2118200020865642		0	1954		1972-12-30	2005-05-30	海州矿	辅助
2118200020865973		0	1954		1974-08-30	2005-05-30	海州矿	辅助
2118200020865604		0	1954		1979-11-30	2005-05-30	海州矿	辅助
2118200020866227		0	1954		1974-07-15	2005-05-15	海州矿	辅助
2118200020866256		0	1954		1971-08-15	2005-05-15	海州矿	线路
2118200020866295		0	1954		1974-08-15	2005-05-15	海州矿	线路
2118200028000780		0	1954		1978-05-15	2005-05-15	海州矿	辅助
2118200020854340		0	1954		1974-08-30	1998-06-30	海州矿	辅助
2118200020865871		0	1954		1974-08-30	2005-05-30	海州矿	线路
2118200020865508		0	1954		1975-08-30	2005-05-30	海州矿	辅助
2118200020865514		0	1954		1971-12-30	2005-05-30	海州矿	辅助
2118200020865505		0	1954		1968-10-30	2005-05-30	海州矿	辅助
2118200020865680		0	1954		1970-02-28	2005-05-30	海州矿	火车
2118200020865575		0	1954		1974-08-30	2005-05-30	海州矿	辅助
2118200020865566		0	1954		1971-12-30	2005-05-30	海州矿	辅助
2118200020865923		0	1954		1971-12-30	2005-05-30	海州矿	辅助
2118200020866157		0	1954		1971-12-30	2005-05-30	海州矿	辅助
2118200020865757		0	1954		1974-08-30	2005-05-30	海州矿	线路
2118200020865837		0	1954		1974-03-30	2005-05-30	海州矿	辅助
2118200020865872		0	1954		1975-07-30	2005-05-30	海州矿	辅助
2118200020865892		0	1954		1974-08-30	2005-05-30	海州矿	辅助
2118200020865582		0	1954		1972-12-30	2005-05-30	海州矿	辅助
2118200020865803		0	1954		1973-12-30	2005-05-30	海州矿	焊工
2118200020866305		0	1954		1974-07-15	2005-05-15	海州矿	修理
2118200020866313		0	1954		1972-12-12	2005-05-15	海州矿	修理
2118200020865934		0	1954		1969-04-30	2005-05-30	海州矿	辅助
2118200020865755		0	1954		1975-07-30	2005-05-30	海州矿	辅助
2118200020865523		0	1954		1974-07-30	2005-05-30	海州矿	辅助
2118200020865622		0	1954		1972-12-30	2005-05-30	海州矿	电车
2118200020865563		0	1954		1972-12-30	2005-05-30	海州矿	辅助
2118200020866216		0	1954		1976-06-15	2005-05-15	海州矿	辅助
2118200020866274		0	1954		1975-07-15	2005-05-15	海州矿	线路
2118200020865544		0	1954		1971-12-30	2005-05-30	海州矿	辅助
2118200020865774		0	1954		1972-12-30	2005-05-30	海州矿	辅助
2118200020865903		0	1954		1974-08-30	2005-05-30	海州矿	辅助
2118200020865823		0	1954		1974-04-30	2005-05-30	海州矿	辅助
2118200020865470		0	1954		1974-11-30	2005-05-30	海州矿	辅助
2118200020865483		0	1954		1972-12-30	2005-05-30	海州矿	辅助
2118200020866178		0	1954		1972-12-30	2005-05-30	海州矿	辅助
2118200020865737		0	1954		1975-08-30	2005-05-30	海州矿	辅助
2118200020865785		0	1954		1974-08-30	2005-05-30	海州矿	线路
21182000208649301		0	1954		1976-10-15	2005-05-10	海州矿	辅助
2118200020865832		0	1954		1972-12-30	2005-05-30	海州矿	辅助
2118200020866312		0	1954		1973-12-15	2005-05-15	海州矿	辅助
2118200020865704		0	1954		1975-08-30	2005-05-30	海州矿	辅助
2118200020865645		0	1954		1974-07-30	2005-05-30	海州矿	辅助
2118200020865533		0	1954		1971-12-30	2005-05-30	海州矿	辅助
2118200020865720		0	1954		1974-07-30	2005-05-30	海州矿	电车
2118200020865556		0	1954		1972-12-30	2005-05-30	海州矿	辅助
2118200020865901		0	1954		1975-07-30	2005-05-30	海州矿	辅助
2118200020865747		0	1954		1974-08-30	2005-05-30	海州矿	辅助
2118200020865616		0	1954		1974-08-30	2005-05-30	海州矿	辅助
2118200020865899		0	1954		1972-12-30	2005-05-30	海州矿	辅助
2118200020865506		0	1954		1974-08-30	2005-05-30	海州矿	掘进
2118200020865602		0	1954		1974-07-30	2005-05-30	海州矿	辅助
2118200020865754		0	1954		1974-07-30	2005-05-30	海州矿	辅助
2118200020865494		0	1954		1970-12-30	2005-05-30	海州矿	辅助
2118200020865906		0	1954		1971-12-30	2005-05-30	海州矿	辅助
2118200020865674		0	1954		1972-01-30	2005-05-30	海州矿	辅助
2118200020865458		0	1954		1973-12-30	2005-05-30	海州矿	辅助
2118200020865679		0	1954		1975-07-30	2005-05-30	海州矿	掘进
2118200020866199		0	1954		1972-12-30	2005-05-30	海州矿	辅助
2118200020865833		0	1954		1974-08-30	2005-05-30	海州矿	辅助
2118200020865952		0	1954		1971-12-30	2005-05-30	海州矿	辅助
2118200028000387		0	1954		1975-08-15	2006-02-15	海州矿	电车
2118200020865476		0	1954		1973-10-30	2005-05-30	海州矿	辅助
2118200020865546		0	1954		1974-08-30	2005-05-30	海州矿	辅助
2118200020865795		0	1954		1971-02-28	2005-05-30	海州矿	辅助
2118200020865625		0	1954		1971-12-30	2005-05-30	海州矿	焊工
2118200020865457		0	1954		1972-12-30	2005-05-30	海州矿	电车
2118200020865672		0	1954		1974-11-30	2005-05-30	海州矿	辅助
2118200020865793		0	1954		1974-07-30	2005-05-30	海州矿	辅助
2118200020804041		0	1954		1971-12-30	2004-03-30	海州矿	辅助
2118200020865706		0	1954		1972-12-30	2005-05-30	海州矿	辅助
2118200020865697		0	1954		1972-12-30	2005-05-30	海州矿	辅助
2118200020865749		0	1954		1974-08-30	2005-05-30	海州矿	辅助
2118200020865553		0	1954		1975-07-30	2005-05-30	海州矿	辅助
2118200020865789		0	1954		1972-12-30	2005-05-30	海州矿	辅助
2118200020865592		0	1954		1972-12-30	2005-05-30	海州矿	辅助
2118200020865975		0	1954		1972-12-30	2005-05-30	海州矿	辅助
2118200020865465		0	1954		1974-07-30	2005-05-30	海州矿	辅助
2118200020865797		0	1954		1974-07-30	2005-05-30	海州矿	辅助
2118200020866251		0	1954		1971-12-15	2005-05-15	海州矿	线路
2118200020865926		0	1954		1974-08-30	2005-05-30	海州矿	辅助
2118200020865586		0	1954		1975-08-30	2005-05-30	海州矿	辅助
2118200020865658		0	1954		1972-12-30	2005-05-30	海州矿	电车
2118200020865825		0	1954		1971-07-30	2005-05-30	海州矿	辅助
2118200020865675		0	1954		1974-08-30	2005-05-30	海州矿	司机
2118200020865516		0	1954		1975-09-30	2005-05-30	海州矿	辅助
2118200020865717		0	1954		1972-12-30	2005-05-30	海州矿	电车
2118200020865487		0	1954		1972-12-30	2005-05-30	海州矿	辅助
2118200020865488		0	1954		1972-12-30	2005-05-30	海州矿	辅助
2118200020865788		0	1954		1974-08-30	2005-05-30	海州矿	线路
2118200020865618		0	1954		1973-12-30	2005-05-30	海州矿	电车
2118200020865915		0	1954		1971-12-30	2005-05-30	海州矿	辅助
2118200020865773		0	1954		1973-05-30	2005-05-30	海州矿	辅助
2118200020865613		0	1954		1974-08-30	2005-05-30	海州矿	电车
2118200020865708		0	1954		1972-08-30	2005-05-30	海州矿	辅助
2118200020865453		0	1954		1975-08-30	2005-05-30	海州矿	线路
2118200020865693		0	1954		1971-12-30	2005-05-30	海州矿	电工
2118200020865682		0	1954		1974-08-30	2005-05-30	海州矿	辅助
2118200020865746		0	1954		1971-12-30	2005-05-30	海州矿	辅助
2118200020865644		0	1954		1970-01-30	2005-05-30	海州矿	辅助
2118200020865615		0	1954		1971-12-30	2005-05-30	海州矿	辅助
2118200020865910		0	1954		1972-12-30	2005-05-30	海州矿	辅助
2118200020865628		0	1954		1972-04-30	2005-05-30	海州矿	火车
2118200020865501		0	1954		1972-12-30	2005-05-30	海州矿	吊车
2118200020865671		0	1954		1969-03-30	2005-05-30	海州矿	辅助
2118200020865736		0	1954		1971-12-30	2005-05-30	海州矿	掘进
2118200020865474		0	1954		1973-10-30	2005-05-30	海州矿	辅助
2118200020865540		0	1954		1974-10-30	2005-05-30	海州矿	焊工
2118200020865702		0	1954		1973-10-30	2005-05-30	海州矿	辅助
2118200020865834		0	1954		1971-12-30	2005-05-30	海州矿	辅助
2118200020854236		0	1954		1972-12-30	1998-06-30	海州矿	辅助
2118200020865947		0	1954		1976-04-30	2005-05-30	海州矿	辅助
2118200020865620		0	1954		1973-12-30	2005-05-30	海州矿	辅助
2118200020865664		0	1954		1976-01-30	2005-05-30	海州矿	电车
2118200020865918		0	1954		1972-12-30	2005-05-30	海州矿	辅助
2118200020854196		0	1954		1975-10-30	1998-06-30	海州矿	辅助
2118200020865526		0	1954		1972-12-30	2005-05-30	海州矿	辅助
2118200020865552		0	1954		1973-12-30	2005-05-30	海州矿	辅助
2118200020865883		0	1954		1970-08-30	2005-05-30	海州矿	辅助
2118200020865829		0	1954		1973-10-30	2005-05-30	海州矿	辅助
2118200020865963		0	1954		1972-12-30	2005-05-30	海州矿	辅助
2118200020865992		0	1954		1972-12-30	2005-05-30	海州矿	辅助
2118200020866288		0	1954		1970-05-15	2005-05-15	海州矿	修理
2118200020866292		0	1954		1974-08-15	2005-05-15	海州矿	辅助
2118200020865574		0	1954		1973-12-30	2005-05-30	海州二站	辅助
2118200020865528		0	1954		1972-12-30	2005-05-30	海州矿	辅助
2118200020865684		0	1954		1971-12-30	2005-05-30	海州矿	钳工
2118200020865484		0	1954		1972-12-30	2005-05-30	海州矿	辅助
2118200020820945		0	1954		1973-12-30	1994-12-30	海州矿	辅助
2118200020865539		0	1954		1974-08-30	2005-05-30	海州矿	辅助
2118200020865577		0	1954		1972-12-30	2005-05-30	海州矿	辅助
2118200020865676		0	1954		1972-11-30	2005-05-30	海州矿	辅助
2118200020865650		0	1954		1974-09-30	2005-05-30	海州矿	辅助
2118200020865817		0	1954		1974-07-30	2005-05-30	海州矿	辅助
2118200020865647		0	1954		1974-08-30	2005-05-30	海州矿	辅助
2118200020865653		0	1954		1974-08-30	2005-05-30	海州矿	电车
2118200020865798		0	1954		1972-12-30	2005-05-30	海州矿	辅助
2118200020865579		0	1954		1974-08-30	2005-05-30	海州矿	辅助
2118200020865599		0	1954		1974-07-30	2005-05-30	海州矿	焊工
2118200020865924		0	1954		1972-12-30	2005-05-30	海州矿	辅助
2118200020865824		0	1954		1974-04-30	2005-05-30	海州矿	辅助
2118200020866201		0	1954		1974-08-30	2005-05-30	海州矿	辅助
2118200020865778		0	1954		1972-12-30	2005-05-30	海州矿	辅助
2118200020865663		0	1954		1972-08-30	2005-05-30	海州矿	辅助
2118200020866208		0	1954		1972-12-30	2005-05-30	海州矿	辅助
2118200020865472		0	1954		1970-09-30	2005-05-30	海州矿	辅助
2118200020865619		0	1954		1974-08-30	2005-05-30	海州矿	电车
2118200020865796		0	1954		1979-04-30	2005-05-30	海州矿	辅助
2118200020865584		0	1954		1974-09-30	2005-05-30	海州矿	辅助
2118200020853954		0	1954		1972-12-30	1998-06-30	海州矿	辅助
2118200020865605		0	1954		1974-09-30	2005-05-30	海州矿	辅助
2118200020865480		0	1954		1971-12-30	2005-05-30	海州矿	辅助
2118200020865558		0	1954		1972-12-30	2005-05-30	海州矿	辅助
2118200020865578		0	1954		1974-08-30	2005-05-30	海州矿	辅助
2118200020865814		0	1954		1974-08-30	2005-05-30	海州矿	辅助
2118200028000494		0	1954		1974-08-15	2005-05-15	海州矿	辅助
2118200020865452		0	1954		1972-09-30	2005-05-30	海州矿	辅助
2118200020865839		0	1954		1974-08-30	2005-05-30	海州矿	辅助
2118200020865812		0	1954		1974-08-30	2005-05-30	海州矿	辅助
2118200020865478		0	1954		1971-12-30	2005-05-30	海州矿	辅助
2118200020865904		0	1954		1974-08-30	2005-05-30	海州矿	辅助
2118200020865542		0	1954		1974-10-30	2005-05-30	海州矿	辅助
2118200020865752		0	1954		1972-12-30	2005-05-30	海州矿	辅助
2118200021457117		0	1954		1974-06-30	1998-05-30	海州二站	辅助
2118200020865646		0	1954		1974-08-30	2005-05-30	海州矿	电车
2118200020865695		0	1954		1975-12-30	2005-05-30	海州矿	辅助
2118200020865456		0	1954		1972-01-30	2005-05-30	海州矿	辅助
2118200020854339		0	1954		1970-08-30	1998-06-30	海州矿	辅助
2118200020866234		0	1954		1972-12-15	2005-05-25	海州矿	修车
2118200020865733		0	1954		1972-12-30	2005-05-30	海州矿	线路
2118200020865819		0	1954		1971-12-30	2005-05-30	海州矿	辅助
2118200020865827		0	1954		1971-12-30	2005-05-30	海州矿	辅助
2118200020865951		0	1954		1975-12-30	2005-05-30	海州矿	辅助
2118200020865931		0	1954		1972-12-30	2005-05-30	海州矿	辅助
2118200020865475		0	1954		1974-07-30	2005-05-30	海州二站	辅助
2118200020865466		0	1954		1972-11-30	2005-05-30	海州矿	辅助
2118200020865919		0	1954		1974-08-30	2005-05-30	海州矿	辅助
2118200020866210		0	1954		1974-08-30	2005-05-30	海州矿	辅助
2118200020866602		0	1955		1975-08-15	2005-08-15	海州矿	架线
2118200020866641		0	1955		1975-08-15	2005-10-15	海州矿	钳工
2118200020866644		0	1955		1974-07-15	2005-10-15	海州矿	掘进
2118200020866646		0	1955		1974-07-15	2005-10-15	海州矿	铆工
2118200020866650		0	1955		1974-08-15	2005-10-15	海州矿	辅助
2118200020866652		0	1955		1974-10-15	2005-10-15	海州矿	电车
2118200020866655		0	1955		1974-08-15	2005-10-15	海州矿	火车
2118200020866667		0	1955		1975-08-15	2005-10-15	海州矿	电工
2118200020866668		0	1955		1974-08-15	2005-10-15	海州矿	掘进
2118200020866669		0	1955		1974-09-15	2005-10-15	海州矿	辅助
2118200020866670		0	1955		1975-11-15	2005-10-15	海州矿	线路
2118200020866671		0	1955		1974-08-15	2005-10-15	海州矿	辅助
2118200020866658		0	1955		1974-07-15	2005-10-15	海州矿	辅助
2118200020865709		0	1955		1973-01-30	2005-05-30	海州矿	辅助
2118200020865911		0	1955		1974-08-30	2005-05-30	海州矿	辅助
2118200020865670		0	1955		1969-11-30	2005-05-30	海州矿	辅助
2118200020865569		0	1955		1972-12-30	2005-05-30	海州矿	辅助
2118200020866615		0	1955		1974-07-15	2005-09-15	海州矿	电工
2118200020866673		0	1955		1974-06-15	1995-02-15	海州矿	钳工
2118200020866674		0	1955		1975-08-15	2005-11-15	海州矿	司机
2118200020866675		0	1955		1977-12-15	2005-11-15	海州矿	电车
2118200020866677		0	1955		1972-12-15	2005-11-15	海州矿	线路
2118200020866682		0	1955		1975-07-15	2005-11-15	海州矿	电车
2118200020866686		0	1955		1970-11-15	2005-11-15	海州矿	电车
2118200020866687		0	1955		1978-05-15	2005-11-15	海州矿	锻工
2118200020866691		0	1955		1974-08-15	2005-11-15	海州矿	辅助
2118200020866692		0	1955		1974-08-15	2005-11-15	海州矿	钳工
2118200020866696		0	1955		1974-08-15	2005-11-15	海州矿	辅助
2118200020865729		0	1955		1974-08-30	2005-05-30	海州矿	辅助
2118200020866317		0	1955		1975-07-15	2005-05-15	海州矿	电工
2118200020866700		0	1955		1974-07-15	2005-12-15	海州矿	辅助
2118200020866704		0	1955		1974-09-15	2005-12-15	海州矿	线路
2118200020866705		0	1955		1976-12-15	2005-12-15	海州矿	架线
2118200020866710		0	1955		1975-10-15	2005-12-15	海州矿	电车
2118200020866711		0	1955		1975-09-15	2005-12-15	海州矿	线路
2118200020866715		0	1955		1974-07-15	2005-12-15	海州矿	辅助
2118200020866716		0	1955		1974-07-15	2005-12-15	海州矿	修车
2118200020866717		0	1955		1974-08-15	2005-12-15	海州矿	电工
2118200020866719		0	1955		1975-08-15	2005-12-15	海州矿	电车
2118200020854224		0	1955		1974-08-30	1998-06-30	海州矿	辅助
2118200020865800		0	1955		1974-07-30	2005-05-30	海州矿	辅助
2118200020865696		0	1955		1974-08-30	2005-05-30	海州矿	电车
2118200020865651		0	1955		1974-08-30	2005-05-30	海州矿	电车
2118200020805033		0	1955		1972-12-30	2005-01-30	海州矿	辅助
2118200020865979		0	1955		1975-07-30	2005-05-30	海州矿	辅助
2118200020865815		0	1955		1975-07-30	2005-05-30	海州矿	辅助
2118200020865826		0	1955		1974-08-30	2005-05-30	海州矿	辅助
2118200020865612		0	1955		1972-12-30	2005-05-30	海州矿	电车
2118200020865990		0	1955		1974-08-30	2005-05-30	海州矿	辅助
2118200020865762		0	1955		1972-12-30	2005-05-30	海州矿	辅助
2118200020865756		0	1955		1974-08-30	2005-05-30	海州矿	辅助
2118200020866163		0	1955		1974-08-30	2005-05-30	海州矿	辅助
2118200020866269		0	1955		1974-08-15	2005-05-15	海州矿	辅助
2118200020866278		0	1955		1974-07-15	2005-05-15	海州矿	司机
2118200020866291		0	1955		1975-08-15	2005-05-15	海州矿	装卸
2118200020866666		0	1955		1974-08-15	2001-08-15	海州矿	辅助
2118200020866734		0	1955		1975-08-15	2005-05-15	海州矿	信号
21182000208667348		0	1955		1975-08-15	2005-05-15	海州矿	辅助
2118200020866736		0	1955		1975-07-15	2005-05-15	海州矿	辅助
21182000208667365		0	1955		1975-07-15	2005-05-15	海州矿	辅助
2118200020805037		0	1955		1979-03-30	2005-02-28	海州矿	辅助
2118200020865660		0	1955		1972-12-30	2005-05-30	海州矿	辅助
2118200020865607		0	1955		1974-08-30	2005-05-30	海州矿	吊车
2118200020865518		0	1955		1974-07-30	2005-05-30	海州矿	辅助
2118200020865893		0	1955		1975-08-30	2005-05-30	海州矿	辅助
2118200020866202		0	1955		1974-08-30	2005-05-30	海州矿	辅助
2118200020865530		0	1955		1975-07-30	2005-05-30	海州矿	辅助
2118200020865608		0	1955		1974-08-30	2005-05-30	海州矿	线路
2118200020865972		0	1955		1975-12-30	2005-05-30	海州矿	辅助
2118200020865486		0	1955		1972-12-30	2005-05-30	海州矿	辅助
2118200020865525		0	1955		1974-02-28	2005-05-30	海州矿	辅助
2118200020865541		0	1955		1974-08-30	2005-05-30	海州矿	辅助
2118200020865681		0	1955		1975-07-30	2005-05-30	海州矿	辅助
2118200020865889		0	1955		1974-08-30	2005-05-30	海州矿	辅助
2118200020865718		0	1955		1975-07-30	2005-05-30	海州矿	电车
2118200020866173		0	1955		1974-08-30	2005-05-30	海州矿	辅助
2118200020865606		0	1955		1975-07-30	2005-05-30	海州矿	辅助
2118200020865842		0	1955		1974-08-30	2005-05-30	海州矿	辅助
2118200020866307		0	1955		1974-09-15	2005-05-15	海州矿	电工
2118200020866308		0	1955		1972-12-15	2005-05-15	海州矿	修理
2118200020866311		0	1955		1974-08-15	2005-05-15	海州矿	辅助
2118200020866321		0	1955		1974-07-15	2005-05-15	海州矿	辅助
2118200020866324		0	1955		1977-11-15	2005-05-15	海州矿	修理
2118200020865482		0	1955		1972-12-30	2005-05-30	海州矿	辅助
2118200020865661		0	1955		1974-08-30	2005-05-30	海州矿	电车
2118200020865898		0	1955		1974-08-30	2005-05-30	海州矿	辅助
2118200020865463		0	1955		1974-08-30	2005-05-30	海州矿	辅助
2118200020865565		0	1955		1975-08-30	2005-05-30	海州矿	辅助
2118200020865568		0	1955		1978-05-30	2005-05-30	海州矿	线路
2118200020865761		0	1955		1972-12-30	2005-05-30	海州矿	辅助
2118200020865735		0	1955		1974-08-30	2005-05-30	海州矿	辅助
2118200020865881		0	1955		1974-08-30	2005-05-30	海州矿	辅助
2118200020865460		0	1955		1974-07-30	2005-05-30	海州矿	电车
2118200020865551		0	1955		1974-08-30	2005-05-30	海州矿	辅助
2118200020865955		0	1955		1974-08-30	2005-05-30	海州矿	电车
2118200020865960		0	1955		1972-12-30	2005-05-30	海州矿	辅助
2118200020866287		0	1955		1974-08-15	2005-05-15	海州矿	修理
2118200020866306		0	1955		1974-07-15	2005-05-15	海州矿	修理
2118200020865959		0	1955		1974-08-30	2005-05-30	海州矿	辅助
2118200020865513		0	1955		1974-08-30	2005-05-30	海州矿	线路
2118200020865589		0	1955		1974-07-30	2005-05-30	海州矿	辅助
2118200020865890		0	1955		1975-07-30	2005-05-30	海州矿	辅助
2118200020865953		0	1955		1973-12-30	2005-05-30	海州矿	辅助
2118200020865939		0	1955		1975-07-30	2005-05-30	海州矿	辅助
2118200020865870		0	1955		1975-07-30	2005-05-30	海州矿	辅助
2118200020865928		0	1955		1974-08-30	2005-05-30	海州矿	辅助
2118200020866181		0	1955		1969-05-30	2005-05-30	海州矿	辅助
2118200020865555		0	1955		1975-07-30	2005-05-30	海州矿	辅助
2118200020865750		0	1955		1975-07-30	2005-05-30	海州矿	辅助
2118200020865970		0	1955		1974-04-08	2005-05-30	海州矿	辅助
2118200020866229		0	1955		1974-08-15	2005-05-15	海州矿	辅助
2118200020866232		0	1955		1974-08-15	2005-05-15	海州矿	电工
2118200020866318		0	1955		1975-08-15	2005-05-15	海州矿	辅助
2118200020865956		0	1955		1974-08-30	2005-05-30	海州矿	辅助
2118200020865787		0	1955		1975-01-30	2005-05-30	海州矿	辅助
2118200020865988		0	1955		1973-12-30	2005-05-30	海州矿	辅助
2118200020865945		0	1955		1975-08-30	2005-05-30	海州矿	辅助
2118200020854572		0	1955		1974-08-30	1998-05-30	海州矿	修理
2118200020865888		0	1955		1974-09-30	2005-05-30	海州矿	辅助
2118200020865986		0	1955		1974-07-30	2005-05-30	海州矿	辅助
2118200020866150		0	1955		1974-08-30	2005-05-30	海州矿	辅助
2118200020865957		0	1955		1974-08-30	2005-05-30	海州矿	辅助
2118200020864932		0	1955		1974-08-15	2005-05-10	海州矿	辅助
2118200020866285		0	1955		1975-07-15	2005-05-15	海州矿	线路
2118200020866315		0	1955		1972-12-15	2005-05-15	海州矿	辅助
2118200020866546		0	1955		1975-07-15	2005-06-15	海州矿	线路
2118200020866550		0	1955		1975-03-15	2005-06-15	海州矿	辅助
2118200020866551		0	1955		1975-07-15	2005-06-15	海州矿	辅助
2118200020866552		0	1955		1974-08-15	2005-06-15	海州矿	电车
2118200020866555		0	1955		1974-07-15	2005-06-15	海州矿	电车
2118200020866556		0	1955		1974-07-15	2005-06-15	海州矿	电车
2118200020866558		0	1955		1972-12-15	2005-06-15	海州矿	电车
2118200020866559		0	1955		1974-08-15	2005-06-15	海州矿	起重
2118200020866561		0	1955		1974-07-15	2005-12-15	海州矿	线路
2118200020865502		0	1955		1974-08-30	2005-05-30	海州矿	焊工
2118200020866316		0	1955		1974-07-15	2005-05-15	海州矿	辅助
2118200020866562		0	1955		1975-08-15	2005-07-15	海州矿	线路
2118200020866572		0	1955		1974-08-15	2005-07-15	海州矿	钳工
2118200020866574		0	1955		1974-08-15	2005-07-15	海州矿	辅助
2118200020866575		0	1955		1974-09-15	2005-07-15	海州矿	火车司机
2118200020866576		0	1955		1974-07-15	2005-07-15	海州矿	线路
2118200020866584		0	1955		1974-08-15	2005-07-15	海州矿	线路
21182000280023260		0	1955		1974-08-15	2005-07-15	海州矿	焊工
2118200020865900		0	1955		1975-09-30	2005-05-30	海州矿	辅助
2118200020866565		0	1955		1974-08-15	2005-08-15	海州矿	起重
2118200020866566		0	1955		1974-04-15	2005-08-15	海州矿	线路
2118200020866589		0	1955		1972-12-15	2005-08-15	海州矿	司机
2118200020866590		0	1955		1975-12-15	2005-08-15	海州矿	架线
21182000208665922		0	1955		1974-07-15	2005-08-15	海州矿	钳工
2118200020866594		0	1955		1973-12-15	1989-09-15	海州矿	电工
2118200020866597		0	1955		1975-08-15	2005-08-15	海州矿	辅助
2118200020866601		0	1955		1974-08-15	2005-08-15	海州矿	电车
2118200020866603		0	1955		1975-08-15	2005-08-15	海州矿	焊工
2118200020866604		0	1955		1974-08-15	2005-08-15	海州矿	辅助
2118200020866607		0	1955		1974-07-15	2005-08-15	海州矿	线路
2118200020866608		0	1955		1974-08-15	2005-08-15	海州矿	辅助
2118200020866612		0	1955		1974-05-15	2005-08-15	海州矿	架线
2118200020865448		0	1955		1972-12-30	2005-05-30	海州矿	辅助
2118200020866614		0	1955		1974-07-15	2005-09-15	海州矿	辅助
2118200020866616		0	1955		1974-08-15	2005-09-15	海州矿	辅助
2118200020866617		0	1955		1974-07-15	2005-09-15	海州矿	司机
2118200020866621		0	1955		1974-07-15	2005-09-15	海州矿	钳工
2118200020866622		0	1955		1974-08-15	2005-12-15	海州矿	钳工
2118200020866624		0	1955		1974-07-15	2005-09-15	海州矿	钳工
2118200020866634		0	1955		1974-08-15	2005-09-15	海州矿	修车
2118200028001697		0	1955		1974-08-15	2005-09-15	海州矿	辅助
2118200020865811		0	1955		1975-07-30	2005-05-30	海州矿	辅助
2118200028000071		0	1956		1977-01-15	2006-11-15	海州矿	辅助
2118200028000072		0	1956		1975-09-15	2006-10-15	海州矿	辅助
2118200028000074		0	1956		1975-08-15	2006-10-15	海州矿	修理
2118200028000075		0	1956		1975-07-15	2006-10-15	海州矿	线路
2118200028000079		0	1956		1975-08-15	2006-10-15	海州矿	线路
2118200028000080		0	1956		1975-09-15	2006-10-15	海州矿	辅助
2118200028000081		0	1956		1973-05-15	2006-10-15	海州矿	辅助
2118200028000082		0	1956		1975-09-15	2006-10-15	海州矿	电车
2118200028000083		0	1956		1975-08-15	2006-10-15	海州矿	辅助
2118200028000084		0	1956		1975-08-15	2006-10-15	海州矿	掘进
2118200028000086		0	1956		1974-07-15	2006-10-15	海州矿	铆工
2118200028000090		0	1956		1978-08-15	2006-10-15	海州矿	电车
2118200028000091		0	1956		1978-08-15	2006-10-15	海州矿	线路
2118200028000092		0	1956		1975-07-15	2006-10-15	海州矿	吊车
21182000280000942		0	1956		1975-08-15	2006-10-15	海州矿	辅助
2118200028000095		0	1956		1974-07-15	2006-10-15	海州矿	铆工
2118200028000104		0	1956		1975-08-15	2006-10-15	海州矿	线路
2118200028000105		0	1956		1975-08-15	2006-10-15	海州矿	辅助
2118200028000106		0	1956		1975-08-10	2006-10-15	海州矿	辅助
2118200028000107		0	1956		1976-08-15	2006-10-15	海州矿	线路
2118200028000097		0	1956		1974-08-15	2005-07-15	海州矿	司机
2118200020864934		0	1956		1977-03-15	2005-05-15	海州矿	辅助
2118200028000042		0	1956		1975-08-15	2006-11-15	海州矿	电工
2118200028000043		0	1956		1975-08-15	2006-11-15	海州矿	架线
2118200028000045		0	1956		1976-07-15	2006-11-15	海州矿	电车
2118200028000046		0	1956		1975-07-15	2006-11-15	海州矿	辅助
2118200028000048		0	1956		1975-08-15	2006-11-15	海州矿	辅助
2118200028000051		0	1956		1975-12-15	2006-11-15	海州矿	辅助
21182000280000562		0	1956		1976-07-15	2006-11-15	海州矿	掘进
2118200028000057		0	1956		1975-07-15	2006-11-15	海州矿	辅助
2118200028000058		0	1956		1974-08-15	2006-11-15	海州矿	辅助
2118200028000059		0	1956		1979-03-15	2006-11-15	海州矿	铆工
2118200028000063		0	1956		1975-07-15	2006-11-15	海州矿	铆工
2118200028000435		0	1956		1974-07-15	2006-01-15	海州矿	钳工
2118200028000437		0	1956		1974-08-15	2006-01-15	海州矿	辅助
2118200028000446		0	1956		1975-07-15	2006-01-15	海州矿	辅助
2118200028000447		0	1956		1975-07-15	2006-01-15	海州矿	辅助
2118200028000449		0	1956		1975-08-15	2006-01-15	海州矿	电车
2118200028000457		0	1956		1974-07-15	2006-01-15	海州矿	辅助
2118200028000458		0	1956		1975-12-15	2006-01-15	海州矿	辅助
2118200028000013		0	1956		1976-07-15	2006-12-15	海州矿	掘进
2118200028000014		0	1956		1975-07-15	2006-12-15	海州矿	线路
2118200028000017		0	1956		1976-07-15	2006-12-15	海州矿	线路
2118200028000021		0	1956		1979-03-15	2006-12-15	海州矿	铆工
2118200028000022		0	1956		1974-09-15	2006-12-15	海州矿	辅助
2118200028000024		0	1956		1975-08-15	2006-12-15	海州矿	辅助
2118200028000025		0	1956		1976-07-15	2006-12-15	海州矿	线路
2118200028000028		0	1956		1976-07-15	2006-12-15	海州矿	辅助
2118200028000030		0	1956		1975-12-15	2006-12-15	海州矿	辅助
2118200020865916		0	1956		1974-08-30	2005-05-30	海州矿	辅助
2118200028000452		0	1956		1974-08-30	2006-01-30	海州矿	电工
2118200028000372		0	1956		1979-03-15	2006-02-15	海州矿	修理
2118200028000373		0	1956		1975-07-15	2006-02-15	海州矿	锻工
2118200028000374		0	1956		1974-07-15	2006-02-15	海州矿	锻工
2118200028000376		0	1956		1975-08-15	2006-02-15	海州矿	辅助
2118200028000381		0	1956		1975-08-15	2006-02-15	海州矿	焊工
2118200028000386		0	1956		1975-07-15	2006-02-15	海州矿	掘进
2118200028000388		0	1956		1976-07-15	2006-02-15	海州矿	电车
2118200028000389		0	1956		1975-08-15	2006-02-15	海州矿	辅助
2118200028000390		0	1956		1975-07-15	2006-02-15	海州矿	起重
2118200028000393		0	1956		1975-07-15	2006-02-15	海州矿	掘进
2118200028000397		0	1956		1976-01-15	2006-02-15	海州矿	焊工
2118200028000398		0	1956		1975-07-15	2006-02-15	海州矿	电车
2118200028000399		0	1956		1974-07-15	2006-06-15	海州矿	电车
2118200028000401		0	1956		1974-07-15	2006-02-15	海州矿	线路
2118200028000403		0	1956		1976-07-15	2006-02-15	海州矿	碹工
2118200028000664		0	1956		1975-07-15	2006-12-15	海州矿	线路
2118200028000337		0	1956		1982-09-15	2006-03-15	海州矿	钳工
2118200028000338		0	1956		1975-08-15	2006-03-15	海州矿	辅助
2118200028000339		0	1956		1975-07-15	2006-03-15	海州矿	修车
2118200028000342		0	1956		1975-09-15	2006-03-15	海州矿	线路
21182000280003462		0	1956		1975-07-15	2006-03-15	海州矿	辅助
2118200028000347		0	1956		1974-08-15	2006-03-15	海州矿	锻工
2118200028000351		0	1956		1974-07-15	2006-03-15	海州矿	电车
2118200028000352		0	1956		1974-07-15	2006-03-15	海州矿	辅助
2118200028000355		0	1956		1975-08-15	2006-03-15	海州矿	起重
2118200028000332		0	1956		1974-07-15	2006-04-15	海州矿	电工
2118200028000288		0	1956		1976-08-15	2005-05-15	海州矿	辅助
2118200028000289		0	1956		1975-07-15	2006-05-15	海州矿	辅助
2118200028000291		0	1956		1975-07-15	2006-04-15	海州矿	辅助
2118200028000292		0	1956		1974-04-15	2006-04-15	海州矿	辅助
2118200028000294		0	1956		1973-05-15	2006-04-15	海州矿	辅助
2118200028000295		0	1956		1974-08-15	2006-04-15	海州矿	辅助
2118200028000297		0	1956		1976-07-15	2006-04-15	海州矿	辅助
2118200028000298		0	1956		1972-12-15	2006-04-15	海州矿	电车
21182000280003012		0	1956		1979-03-15	2006-04-15	海州矿	修理
2118200028000303		0	1956		1976-10-15	2006-04-15	海州矿	辅助
2118200028000287		0	1956		1974-08-15	2005-05-15	海州矿	辅助
21182000280002565		0	1956		1975-08-15	2006-05-15	海州矿	辅助
21182000280002822		0	1956		1976-07-15	2005-05-15	海州矿	辅助
2118200028000663		0	1956		1981-05-15	2006-05-15	海州矿	焊工
2118200028000227		0	1956		1975-07-15	2006-06-15	海州矿	辅助
2118200028000229		0	1956		1975-06-15	2006-06-15	海州矿	辅助
2118200028000231		0	1956		1975-06-15	2006-06-15	海州矿	辅助
2118200028000233		0	1956		1976-08-15	2006-06-15	海州矿	辅助
2118200028000236		0	1956		1975-07-15	2006-06-15	海州矿	辅助
2118200028000237		0	1956		1975-07-15	2006-06-15	海州矿	电车
2118200028000238		0	1956		1975-07-15	2006-06-15	海州矿	辅助
2118200028000239		0	1956		1975-08-15	2006-06-15	海州矿	架线
2118200028000241		0	1956		1975-08-15	2006-06-15	海州矿	辅助
2118200028000246		0	1956		1974-07-15	2006-06-15	海州矿	起重
2118200028000249		0	1956		1975-08-15	2006-06-15	海州矿	修理
2118200028000250		0	1956		1974-08-15	2006-06-15	海州矿	钳工
2118200028000253		0	1956		1975-07-15	2006-06-15	海州矿	电车
2118200028000256		0	1956		1975-08-15	2006-06-15	海州矿	辅助
2118200028000282		0	1956		1976-07-15	2006-06-15	海州矿	辅助
2118200028000283		0	1956		1975-07-15	2006-06-15	海州矿	火车
2118200028000201		0	1956		1974-08-15	2006-07-15	海州矿	辅助
2118200028000189		0	1956		1976-08-15	2006-07-15	海州矿	线路
2118200028000190		0	1956		1977-12-15	2006-07-15	海州矿	电车
2118200028000191		0	1956		1975-07-15	2006-07-15	海州矿	线路
2118200028000192		0	1956		1975-07-15	2006-07-15	海州矿	线路
2118200028000197		0	1956		1974-08-15	2006-07-15	海州矿	掘进
2118200028000198		0	1956		1975-07-15	2006-07-15	海州矿	辅助
2118200028000199		0	1956		1974-03-15	2006-07-15	海州矿	辅助
2118200028000202		0	1956		1975-08-15	2006-07-15	海州矿	架线
2118200028000204		0	1956		1975-12-15	2006-07-15	海州矿	辅助
2118200028000206		0	1956		1975-12-15	2006-07-15	海州矿	辅助
2118200028000210		0	1956		1975-08-15	2006-07-15	海州矿	辅助
2118200028000212		0	1956		1975-07-15	2006-07-15	海州矿	锻工
2118200028000214		0	1956		1975-07-15	2006-07-15	海州矿	辅助
2118200028000215		0	1956		1975-08-15	2006-07-15	海州矿	电工
2118200020866737		0	1956		1972-08-15	2005-07-15	海州矿	辅助
2118200028000143		0	1956		1975-08-15	2006-08-15	海州矿	电车
2118200028000145		0	1956		1975-08-15	2006-08-15	海州矿	辅助
2118200028000146		0	1956		1975-07-15	2006-08-15	海州矿	辅助
2118200028000148		0	1956		1975-08-15	2006-08-15	海州矿	辅助
2118200028000151		0	1956		1975-07-15	2006-08-15	海州矿	钳工
2118200028000156		0	1956		1974-08-15	2006-08-15	海州矿	辅助
2118200028000159		0	1956		1975-07-15	2006-08-15	海州矿	采煤
2118200028000160		0	1956		1975-08-15	2006-08-15	海州矿	电车
2118200028000162		0	1956		1975-07-15	2006-08-15	海州矿	线路
2118200028000163		0	1956		1975-08-15	2006-08-15	海州矿	辅助
2118200028000164		0	1956		1975-07-15	2006-08-15	海州矿	辅助
2118200028000166		0	1956		1975-07-15	2006-08-15	海州矿	辅助
2118200020865978		0	1956		1979-07-30	2005-05-30	海州矿	辅助
2118200020804014		0	1956		1976-04-30	2004-04-30	海州矿	辅助
2118200028000118		0	1956		1976-09-15	2006-09-15	海州矿	架线
2118200028000120		0	1956		1977-09-15	2006-09-15	海州矿	电车
2118200028000124		0	1956		1975-07-15	2006-09-15	海州矿	碹工
2118200028000125		0	1956		1975-08-15	2006-09-15	海州矿	吊车
2118200028000126		0	1956		1975-07-15	2006-09-15	海州矿	辅助
2118200028000139		0	1956		1972-12-15	2006-09-15	海州矿	线路
2118200028000832		0	1957		1974-11-15	2007-10-15	海州矿	线路
2118200028000833		0	1957		1976-07-15	2007-10-15	海州矿	辅助
2118200028000834		0	1957		1974-08-15	2007-10-15	海州矿	辅助
2118200028000836		0	1957		1977-08-15	2007-10-15	海州矿	电车
2118200028000838		0	1957		1976-08-15	2007-10-15	海州矿	电车
2118200028000839		0	1957		1976-08-15	2007-10-15	海州矿	碹工
2118200028000846		0	1957		1976-07-15	2007-10-15	海州矿	辅助
2118200028000853		0	1957		1979-03-15	2007-10-15	海州矿	铆工
2118200028001604		0	1957		1975-08-15	2007-11-15	海州矿	辅助
2118200028001605		0	1957		1976-07-15	2007-11-15	海州矿	电工
2118200028001606		0	1957		1978-01-15	2007-11-15	海州矿	辅助
2118200028001609		0	1957		1976-10-15	2007-11-15	海州矿	掘进
2118200028001618		0	1957		1979-11-15	2007-11-15	海州矿	电工
2118200028001621		0	1957		1976-08-15	2007-11-15	海州矿	辅助
2118200028001622		0	1957		1977-08-15	2007-11-15	海州矿	锻工
2118200020866253		0	1957		1974-07-15	2005-05-15	海州矿	线路
2118200028000562		0	1957		1975-08-15	2007-01-15	海州矿	辅助
2118200028000563		0	1957		1975-08-15	2007-01-15	海州矿	线路
2118200028000566		0	1957		1976-08-15	2007-01-15	海州矿	起重
2118200028000567		0	1957		1975-07-15	2007-01-15	海州矿	辅助
2118200028000568		0	1957		1975-01-15	2007-01-15	海州矿	线路
2118200028000569		0	1957		1975-09-15	2007-01-15	海州矿	铆工
2118200028000571		0	1957		1975-10-15	2007-01-15	海州矿	辅助
2118200028001634		0	1957		1976-08-15	2007-12-15	海州矿	电车
2118200028001638		0	1957		1982-01-15	2007-12-15	海州矿	装卸
2118200028001641		0	1957		1976-08-15	2007-12-15	海州矿	电车
2118200028001642		0	1957		1976-08-15	2007-12-15	海州矿	电车
2118200028001647		0	1957		1977-08-15	2007-12-15	海州矿	修理
2118200028001649		0	1957		1976-08-15	2007-12-15	海州矿	辅助
2118200028000580		0	1957		1976-08-15	2007-02-15	海州矿	电车
2118200028000581		0	1957		1976-08-15	2007-02-15	海州矿	辅助
2118200028000582		0	1957		1974-07-15	2007-02-15	海州矿	辅助
2118200028000586		0	1957		1976-08-15	2007-02-15	海州矿	电车
2118200028000587		0	1957		1975-09-15	2007-02-15	海州矿	线路
2118200028000588		0	1957		1977-07-15	2007-02-15	海州矿	线路
2118200028000589		0	1957		1975-08-15	2007-02-15	海州矿	铆工
2118200028000590		0	1957		1975-07-15	2007-02-15	海州矿	辅助
2118200028000591		0	1957		1975-08-15	2007-02-15	海州矿	火车
2118200028000592		0	1957		1975-08-15	2007-02-15	海州矿	辅助
2118200028000596		0	1957		1976-08-15	2007-02-15	海州矿	辅助
2118200028000597		0	1957		1976-09-15	2007-02-15	海州矿	电镐
2118200028000598		0	1957		1975-08-15	2007-02-15	海州矿	架线
2118200028000601		0	1957		1975-08-15	2007-02-15	海州矿	司机
2118200020864943		0	1957		1975-08-30	2005-05-30	海州矿	辅助
2118200028000602		0	1957		1975-07-15	2007-03-15	海州矿	钳工
2118200028000603		0	1957		1975-09-15	2007-03-15	海州矿	辅助
2118200028000604		0	1957		1976-07-15	2007-03-15	海州矿	辅助
2118200028000605		0	1957		1975-07-15	2007-03-15	海州矿	司机
2118200028000606		0	1957		1976-07-15	2007-03-15	海州矿	辅助
2118200028000607		0	1957		1975-07-15	2007-03-15	海州矿	线路
2118200028000608		0	1957		1975-08-15	2007-03-15	海州矿	线路
2118200028000609		0	1957		1976-08-15	2007-03-15	海州矿	辅助
2118200028000610		0	1957		1976-08-15	2007-03-15	海州矿	司机
2118200028000613		0	1957		1975-08-15	2007-03-15	海州矿	司机
2118200028000693		0	1957		1977-08-15	2007-03-15	海州矿	辅助
2118200020864937		0	1957		1979-03-15	2005-05-10	海州矿	辅助
2118200028000616		0	1957		1975-07-15	2007-04-15	海州矿	辅助
2118200028000618		0	1957		1980-07-15	2007-04-15	海州矿	辅助
2118200028000619		0	1957		1976-08-15	2007-04-15	海州矿	辅助
2118200028000626		0	1957		1975-09-15	2007-04-15	海州矿	修理
2118200028000627		0	1957		1977-08-15	2007-04-15	海州矿	修理
2118200028000633		0	1957		1975-08-15	2007-05-15	海州矿	电镐
2118200028000637		0	1957		1976-08-15	2007-05-15	海州矿	司机
2118200028000639		0	1957		1979-03-15	2007-05-15	海州矿	铆工
2118200028000645		0	1957		1976-08-15	2007-05-15	海州矿	辅助
2118200028000647		0	1957		1976-08-15	2007-05-15	海州矿	装卸
2118200028000648		0	1957		1979-03-15	2007-05-15	海州矿	修车
2118200028000650		0	1957		1976-07-15	2007-05-15	还海州矿	钳工
2118200028000651		0	1957		1976-07-15	2007-05-15	海州矿	钳工
2118200020864983		0	1956		1978-02-28	2005-05-30	海州矿	辅助
2118200028000574		0	1957		1975-08-15	2007-01-15	海州矿	辅助
2118200028000653		0	1957		1976-08-15	2007-06-15	海州矿	线路
2118200028000660		0	1957		1976-08-15	2007-06-15	海州矿	修车
2118200028000661		0	1957		1975-12-15	2007-06-15	海州矿	修车
2118200028000636		0	1957		1976-07-15	2007-05-15	海州矿	起重
2118200028000676		0	1957		1976-08-15	2007-07-15	海州矿	司机
2118200028000678		0	1957		1976-08-15	2007-07-15	海州矿	线路
2118200028000683		0	1957		1975-08-15	2007-07-15	海州矿	辅助
2118200028000684		0	1957		1979-10-15	2007-07-15	海州矿	起重
2118200028000690		0	1957		1976-07-15	2007-07-15	海州矿	修理
2118200028000801		0	1957		1976-08-15	2007-08-15	海州矿	电车
2118200028000802		0	1957		1979-11-15	2007-08-15	海州矿	锻工
2118200028000803		0	1957		1977-07-15	2007-08-15	海州矿	辅助
2118200028000804		0	1957		1977-08-15	2007-08-15	海州矿	辅助
2118200028000805		0	1957		1977-09-15	2007-08-15	海州矿	电车
2118200028000806		0	1957		1975-08-15	2007-08-15	海州矿	辅助
2118200028000807		0	1957		1976-08-15	2007-08-15	海州矿	电车
2118200028000808		0	1957		1977-08-15	2007-08-15	海州矿	司机
2118200028000819		0	1957		1976-08-15	2007-08-15	海州矿	钳工
2118200028000872		0	1957		1976-08-15	2007-08-15	海州矿	辅助
2118200020805006		0	1957		1975-09-30	2004-11-30	海州矿	吊车
2118200028000864		0	1957		1975-08-15	2007-09-15	海州矿	辅助
[truncated: 6,192 more rows]
